# Supplementary material for: Structure of Gcn1 bound to stalled and colliding 80S ribosomes
Source: Proc Natl Acad Sci U S A. 2021 Mar 31;118(14):e2022756118. doi: 10.1073/pnas.2022756118 (PMC8040806; doi:10.1073/pnas.2022756118)
Supplement: Supplementary File [file pnas.2022756118.sd01.xlsx]

## Sheet: proteinGroups
Protein IDs	Majority protein IDs	Peptide counts (all)	Peptide counts (razor+unique)	Peptide counts (unique)	Protein names	Gene names	Fasta headers	Number of proteins	Peptides	Razor + unique peptides	Unique peptides	Sequence coverage [%]	Unique + razor sequence coverage [%]	Unique sequence coverage [%]	Mol. weight [kDa]	Sequence length	Sequence lengths	Q-value	Score	Intensity	iBAQ	MS/MS count	Only identified by site	Reverse	Potential contaminant	id	Peptide IDs	Peptide is razor	Mod. peptide IDs	Evidence IDs	MS/MS IDs	Best MS/MS	Oxidation (M) site IDs	Oxidation (M) site positions
P02994	P02994	36	36	36	Elongation factor 1-alpha	TEF1	sp|P02994|EF1A_YEAST Elongation factor 1-alpha OS=Saccharomyces cerevisiae (strain ATCC 204508 / S288c) OX=559292 GN=TEF1 PE=1 SV=1	1	36	36	36	79.7	79.7	79.7	50.032	458	458	0	323.31	424530000000	19297000000	371				37	686;836;837;902;903;990;991;1047;1084;1170;1327;1556;1947;2031;2388;2670;2765;2837;2848;2850;2927;2965;3010;3176;3194;3388;3402;3555;3603;3724;3797;4101;4144;4145;4255;4256	True;True;True;True;True;True;True;True;True;True;True;True;True;True;True;True;True;True;True;True;True;True;True;True;True;True;True;True;True;True;True;True;True;True;True;True	707;860;861;928;929;1018;1019;1076;1077;1114;1200;1364;1600;1999;2089;2461;2765;2867;2868;2942;2953;2955;3034;3072;3117;3288;3307;3509;3523;3524;3682;3733;3861;3862;3940;3941;4254;4298;4299;4413;4414	1082;1083;1084;1085;1086;1087;1088;1089;1090;1091;1092;1093;1094;1095;1096;1097;1098;1099;1100;1101;1307;1308;1406;1407;1408;1409;1547;1548;1620;1621;1622;1623;1624;1625;1626;1627;1628;1629;1630;1631;1632;1633;1634;1635;1695;1696;1697;1698;1699;1834;2063;2455;2456;2457;2458;2459;2460;2461;2462;2463;2464;3115;3263;3827;3828;3829;3830;4303;4304;4305;4306;4307;4308;4309;4310;4452;4453;4454;4455;4456…	1294;1295;1296;1297;1298;1299;1300;1301;1302;1303;1304;1305;1306;1307;1308;1309;1310;1311;1312;1313;1314;1315;1316;1317;1318;1319;1320;1543;1544;1545;1546;1686;1687;1688;1689;1690;1869;1870;1949;1950;1951;1952;1953;1954;1955;1956;1957;1958;1959;1960;1961;1962;1963;1964;1965;1966;1967;1968;1969;1970;1971;1972;1973;1974;1975;1976;1977;1978;1979;1980;1981;1982;1983;1984;1985;1986;2070;2071;2072;2073…	1298;1543;1545;1687;1689;1869;1870;1961;2072;2273;2521;2989;3779;3940;4581;5120;5312;5479;5494;5496;5636;5692;5772;6072;6098;6534;6563;6848;6949;7282;7465;8040;8135;8143;8355;8362	14;15;16;17;18	102;199;274;292;408
P0CX85;P0CX84	P0CX85;P0CX84	12;12	12;12	12;12	60S ribosomal protein L35-B;60S ribosomal protein L35-A	RPL35B;RPL35A	sp|P0CX85|RL35B_YEAST 60S ribosomal protein L35-B OS=Saccharomyces cerevisiae (strain ATCC 204508 / S288c) OX=559292 GN=RPL35B PE=1 SV=1;sp|P0CX84|RL35A_YEAST 60S ribosomal protein L35-A OS=Saccharomyces cerevisiae (strain ATCC 204508 / S288c) OX=559292 GN	2	12	12	12	49.2	49.2	49.2	13.909	120	120;120	0	151.93	52940000000	13235000000	19				122	237;805;911;1989;1990;2002;2460;2901;2902;3200;3232;3233	True;True;True;True;True;True;True;True;True;True;True;True	247;829;938;2044;2045;2057;2534;3007;3008;3313;3345;3346	352;353;1265;1266;1434;3189;3190;3211;3212;3961;4689;4690;5181;5182;5225;5226;5227;5228	405;406;1500;1501;1721;3863;3864;3885;3886;4733;5595;5596;5597;6179;6180;6224;6225;6226;6227;6228	406;1501;1721;3863;3864;3886;4733;5595;5597;6179;6224;6227
P36105;P38754	P36105;P38754	12;10	12;10	12;10	60S ribosomal protein L14-A;60S ribosomal protein L14-B	RPL14A;RPL14B	sp|P36105|RL14A_YEAST 60S ribosomal protein L14-A OS=Saccharomyces cerevisiae (strain ATCC 204508 / S288c) OX=559292 GN=RPL14A PE=1 SV=1;sp|P38754|RL14B_YEAST 60S ribosomal protein L14-B OS=Saccharomyces cerevisiae (strain ATCC 204508 / S288c) OX=559292 GN	2	12	12	12	57.2	57.2	57.2	15.167	138	138;138	0	112.72	88465000000	11058000000	38				312	25;998;2037;2065;2081;2082;2866;2982;3372;3897;4093;4094	True;True;True;True;True;True;True;True;True;True;True;True	25;1026;1027;2095;2127;2144;2145;2971;3089;3493;4047;4246;4247	42;1557;1558;3270;3322;3323;3348;3349;3350;3351;3352;3353;3354;3355;3356;4625;4626;4627;4628;4629;4630;4631;4632;4633;4634;4635;4636;4809;4810;5455;6391;6679;6680;6681	67;68;1881;1882;3949;4006;4007;4034;4035;4036;4037;4038;4039;4040;4041;4042;4043;4044;4045;5528;5529;5530;5531;5532;5533;5534;5535;5536;5537;5538;5539;5540;5733;5734;6498;7699;7700;8029;8030;8031	67;1882;3949;4006;4034;4045;5529;5734;6498;7699;8029;8030	106	121
P41805	P41805	21	21	21	60S ribosomal protein L10	RPL10	sp|P41805|RL10_YEAST 60S ribosomal protein L10 OS=Saccharomyces cerevisiae (strain ATCC 204508 / S288c) OX=559292 GN=RPL10 PE=1 SV=1	1	21	21	21	70.1	70.1	70.1	25.361	221	221	0	303.18	120750000000	10977000000	73				416	350;567;568;598;599;620;667;1083;1277;1809;1846;1898;2066;2614;2995;3578;3768;3846;4108;4210;4235	True;True;True;True;True;True;True;True;True;True;True;True;True;True;True;True;True;True;True;True;True	364;586;587;618;619;640;687;1113;1313;1859;1898;1950;2128;2702;3102;3708;3909;3990;4261;4367;4392;4393	514;515;516;517;518;519;520;521;522;878;879;880;881;933;934;983;984;985;986;1057;1693;1694;1981;2877;2946;2947;2948;2949;3035;3324;3325;3326;4227;4826;4827;5774;5775;5776;6145;6146;6147;6148;6304;6697;6698;6699;6882;6921;6922	596;597;598;599;600;601;602;603;604;605;606;607;608;609;610;611;612;613;614;615;616;617;618;619;1036;1037;1038;1039;1110;1111;1169;1170;1171;1172;1173;1264;1265;1266;1267;1268;2067;2068;2069;2432;3523;3604;3605;3606;3607;3697;4008;4009;4010;5037;5038;5750;5751;6895;6896;6897;7383;7384;7385;7386;7387;7605;8047;8048;8049;8273;8274;8325;8326	596;1036;1038;1110;1111;1170;1265;2069;2432;3523;3605;3697;4010;5037;5751;6897;7383;7605;8048;8273;8326	123	76
P14127;P02407	P14127;P02407	10;10	10;10	10;10	40S ribosomal protein S17-B;40S ribosomal protein S17-A	RPS17B;RPS17A	sp|P14127|RS17B_YEAST 40S ribosomal protein S17-B OS=Saccharomyces cerevisiae (strain ATCC 204508 / S288c) OX=559292 GN=RPS17B PE=1 SV=1;sp|P02407|RS17A_YEAST 40S ribosomal protein S17-A OS=Saccharomyces cerevisiae (strain ATCC 204508 / S288c) OX=559292 GN	2	10	10	10	60.3	60.3	60.3	15.803	136	136;136	0	99.499	63983000000	10664000000	28				33	553;814;1460;1864;2128;2389;2405;2478;3031;3301	True;True;True;True;True;True;True;True;True;True	572;838;1502;1503;1916;2191;2462;2479;2553;3138;3417	835;836;1280;2304;2305;2306;2307;2980;2981;3414;3415;3831;3832;3833;3834;3835;3836;3837;3838;3839;3868;3869;4008;4009;4906;4907;5343;5344	976;977;1515;2826;2827;2828;2829;3639;3640;4112;4113;4585;4586;4587;4588;4589;4590;4591;4592;4593;4594;4595;4596;4597;4632;4633;4785;4786;5840;5841;6367;6368	976;1515;2827;3639;4112;4585;4632;4786;5840;6367	13	58
P40212;Q12690	P40212;Q12690	15;14	15;14	15;14	60S ribosomal protein L13-B;60S ribosomal protein L13-A	RPL13B;RPL13A	sp|P40212|RL13B_YEAST 60S ribosomal protein L13-B OS=Saccharomyces cerevisiae (strain ATCC 204508 / S288c) OX=559292 GN=RPL13B PE=1 SV=1;sp|Q12690|RL13A_YEAST 60S ribosomal protein L13-A OS=Saccharomyces cerevisiae (strain ATCC 204508 / S288c) OX=559292 GN	2	15	15	15	55.8	55.8	55.8	22.525	199	199;199	0	128.6	85170000000	10646000000	43				394	16;269;387;474;1127;1470;1471;2279;2784;2847;3559;3560;3841;3876;3877	True;True;True;True;True;True;True;True;True;True;True;True;True;True;True	16;280;403;492;1157;1514;1515;2345;2888;2952;3686;3687;3985;4023;4024	29;394;395;396;397;576;577;710;711;712;713;714;715;716;717;718;1770;2320;2321;2322;2323;2324;2325;2326;3653;4490;4491;4593;4594;4595;4596;5736;5737;5738;5739;5740;6293;6357;6358;6359;6360	50;454;455;456;457;679;680;681;822;823;824;825;826;827;828;829;830;831;2195;2842;2843;2844;2845;2846;2847;2848;2849;2850;4392;5363;5364;5365;5490;5491;5492;5493;6853;6854;6855;6856;6857;7592;7662;7663;7664;7665	50;455;679;822;2195;2842;2845;4392;5363;5491;6853;6855;7592;7662;7665
P0CX38;P0CX37	P0CX38;P0CX37	19;19	19;19	19;19	40S ribosomal protein S6-B;40S ribosomal protein S6-A	RPS6B;RPS6A	sp|P0CX38|RS6B_YEAST 40S ribosomal protein S6-B OS=Saccharomyces cerevisiae (strain ATCC 204508 / S288c) OX=559292 GN=RPS6B PE=1 SV=1;sp|P0CX37|RS6A_YEAST 40S ribosomal protein S6-A OS=Saccharomyces cerevisiae (strain ATCC 204508 / S288c) OX=559292 GN=RPS6	2	19	19	19	47.5	47.5	47.5	26.996	236	236;236	0	226.32	85094000000	10637000000	90				111	612;643;644;919;920;1071;1104;1105;1567;1568;1879;1880;1887;1888;2826;2896;3018;3502;3503	True;True;True;True;True;True;True;True;True;True;True;True;True;True;True;True;True;True;True	632;663;664;946;947;1101;1134;1135;1611;1612;1931;1932;1939;1940;2930;3002;3125;3628;3629	971;972;973;974;975;1025;1026;1027;1028;1029;1444;1445;1446;1663;1664;1665;1666;1667;1668;1669;1670;1671;1672;1673;1674;1675;1676;1729;1730;2476;2477;2478;2479;2480;2481;2482;2483;2484;2485;2486;2487;2488;2489;3002;3003;3016;3017;3018;3019;4563;4564;4684;4865;5644;5645;5646;5647;5648;5649	1156;1157;1158;1159;1160;1231;1232;1233;1234;1235;1733;1734;1735;2018;2019;2020;2021;2022;2023;2024;2025;2026;2027;2028;2029;2030;2031;2032;2033;2034;2035;2036;2037;2038;2039;2040;2041;2042;2043;2044;2045;2046;2047;2144;2145;3021;3022;3023;3024;3025;3026;3027;3028;3029;3030;3031;3032;3033;3034;3035;3036;3037;3038;3039;3040;3041;3042;3043;3044;3045;3046;3047;3661;3662;3676;3677;3678;3679;3680;3681…	1157;1233;1235;1733;1734;2018;2144;2145;3024;3046;3661;3662;3678;3680;5459;5590;5791;6724;6727
P05740	P05740	10	10	1	60S ribosomal protein L17-A	RPL17A	sp|P05740|RL17A_YEAST 60S ribosomal protein L17-A OS=Saccharomyces cerevisiae (strain ATCC 204508 / S288c) OX=559292 GN=RPL17A PE=1 SV=4	1	10	10	1	52.2	52.2	5.4	20.549	184	184	0	162.6	74083000000	10583000000	32				53	307;828;981;1049;1699;1700;2554;3003;4163;4220	True;True;True;True;True;True;True;True;True;True	319;852;1009;1079;1746;1747;2631;3110;4319;4377	447;1298;1526;1637;1638;1639;1640;2686;2687;2688;2689;2690;2691;2692;2693;2694;2695;2696;2697;2698;2699;4140;4141;4839;6792;6793;6900;6901	513;1533;1818;1988;1989;1990;1991;1992;1993;1994;1995;3278;3279;3280;3281;3282;3283;3284;3285;3286;3287;3288;3289;3290;3291;4946;4947;5763;8168;8169;8295;8296	513;1533;1818;1989;3278;3285;4947;5763;8169;8296
P04449	P04449	9	9	2	60S ribosomal protein L24-A	RPL24A	sp|P04449|RL24A_YEAST 60S ribosomal protein L24-A OS=Saccharomyces cerevisiae (strain ATCC 204508 / S288c) OX=559292 GN=RPL24A PE=1 SV=1	1	9	9	2	33.5	33.5	7.7	17.613	155	155	0	74.518	49489000000	9897900000	30				40	296;1169;1482;1890;1891;2603;3016;3266;3790	True;True;True;True;True;True;True;True;True	307;1199;1526;1942;1943;2689;2690;3123;3379;3933	429;430;431;1833;2339;2340;2341;2342;3021;3022;3023;3024;4209;4210;4211;4212;4859;4860;4861;4862;4863;5280;6198	491;492;493;494;495;2272;2863;2864;2865;2866;2867;3683;3684;3685;3686;5017;5018;5019;5020;5021;5022;5783;5784;5785;5786;5787;5788;5789;6281;7452	492;2272;2863;3683;3686;5019;5789;6281;7452	20	1
P0CX36;P0CX35	P0CX36;P0CX35	28;28	28;28	28;28	40S ribosomal protein S4-B;40S ribosomal protein S4-A	RPS4B;RPS4A	sp|P0CX36|RS4B_YEAST 40S ribosomal protein S4-B OS=Saccharomyces cerevisiae (strain ATCC 204508 / S288c) OX=559292 GN=RPS4B PE=1 SV=1;sp|P0CX35|RS4A_YEAST 40S ribosomal protein S4-A OS=Saccharomyces cerevisiae (strain ATCC 204508 / S288c) OX=559292 GN=RPS4	2	28	28	28	69	69	69	29.41	261	261;261	0	299	157770000000	9860600000	78				110	566;812;813;820;1320;1352;1353;1495;1574;1754;1903;2045;2084;2376;2377;2422;2446;2447;2449;2450;2530;2858;3027;3489;3568;3985;4246;4247	True;True;True;True;True;True;True;True;True;True;True;True;True;True;True;True;True;True;True;True;True;True;True;True;True;True;True;True	585;836;837;844;1357;1391;1392;1539;1618;1803;1955;2105;2147;2446;2447;2496;2520;2521;2523;2524;2607;2963;3134;3614;3615;3695;4137;4404;4405	877;1275;1276;1277;1278;1279;1286;2051;2052;2053;2113;2114;2115;2116;2117;2118;2119;2120;2121;2360;2500;2501;2792;3042;3043;3044;3045;3281;3360;3361;3362;3363;3792;3793;3794;3795;3796;3797;3798;3799;3800;3801;3901;3902;3903;3904;3905;3906;3907;3938;3939;3940;3941;3944;3945;3946;4106;4610;4898;4899;4900;5623;5624;5625;5626;5752;5753;6527;6528;6937;6938	1035;1510;1511;1512;1513;1514;1521;2509;2510;2511;2596;2597;2598;2599;2600;2601;2602;2603;2604;2885;3059;3060;3415;3416;3704;3705;3706;3707;3961;4050;4051;4052;4053;4054;4055;4540;4541;4542;4543;4544;4545;4546;4547;4548;4549;4550;4551;4668;4669;4670;4671;4672;4673;4674;4708;4709;4710;4711;4714;4715;4716;4908;5509;5832;5833;5834;6699;6700;6701;6702;6869;6870;6871;7851;7852;8341;8342;8343	1035;1511;1513;1521;2510;2596;2602;2885;3060;3415;3705;3961;4052;4540;4542;4669;4708;4710;4714;4715;4908;5509;5832;6702;6871;7851;8341;8343	44	87
P48589	P48589	8	8	8	40S ribosomal protein S12	RPS12	sp|P48589|RS12_YEAST 40S ribosomal protein S12 OS=Saccharomyces cerevisiae (strain ATCC 204508 / S288c) OX=559292 GN=RPS12 PE=1 SV=1	1	8	8	8	79.7	79.7	79.7	15.471	143	143	0	137.32	68844000000	9834800000	85				449	1100;2058;2499;2830;2926;3134;3462;4053	True;True;True;True;True;True;True;True	1130;2119;2576;2934;2935;3033;3244;3587;4205	1718;1719;1720;1721;1722;1723;1724;3306;3307;4046;4047;4048;4049;4050;4568;4569;4570;4571;4572;4573;4723;4724;5050;5051;5052;5053;5054;5055;5589;5590;5591;5592;5593;6623	2094;2095;2096;2097;2098;2099;2100;2101;2102;2103;2104;2105;2106;2107;2108;2109;2110;2111;2112;2113;2114;2115;2116;2117;2118;2119;2120;2121;2122;2123;2124;2125;2126;2127;2128;2129;2130;2131;2132;2133;2134;2135;2136;2137;2138;3986;3987;4828;4829;4830;4831;4832;4833;4834;5463;5464;5465;5466;5467;5468;5633;5634;5635;5996;5997;5998;5999;6000;6001;6002;6003;6004;6005;6006;6007;6008;6009;6659;6660;6661…	2095;3986;4829;5466;5633;5996;6659;7954	137	137
P0CX83;P0CX82	P0CX83;P0CX82	16;16	16;16	16;16	60S ribosomal protein L19-B;60S ribosomal protein L19-A	RPL19B;RPL19A	sp|P0CX83|RL19B_YEAST 60S ribosomal protein L19-B OS=Saccharomyces cerevisiae (strain ATCC 204508 / S288c) OX=559292 GN=RPL19B PE=1 SV=1;sp|P0CX82|RL19A_YEAST 60S ribosomal protein L19-A OS=Saccharomyces cerevisiae (strain ATCC 204508 / S288c) OX=559292 GN	2	16	16	16	47.1	47.1	47.1	21.704	189	189;189	0	140.81	68410000000	9772800000	30				121	223;239;722;723;1412;1494;2062;2085;2396;2397;2987;2991;3028;3029;4083;4258	True;True;True;True;True;True;True;True;True;True;True;True;True;True;True;True	233;249;743;744;1454;1538;2124;2148;2470;2471;3094;3098;3135;3136;4236;4416	327;355;356;357;1143;1144;2215;2216;2356;2357;2358;2359;3317;3318;3364;3855;3856;3857;4815;4816;4820;4901;4902;4903;4904;6662;6958	375;408;409;410;411;412;1364;1365;2711;2712;2713;2881;2882;2883;2884;4000;4001;4002;4056;4615;4616;4617;5739;5740;5744;5835;5836;5837;5838;8002;8365	375;408;1364;1365;2713;2881;4002;4056;4615;4617;5739;5744;5835;5837;8002;8365
P0CX46;P0CX45	P0CX46;P0CX45	17;17	17;17	17;17	60S ribosomal protein L2-B;60S ribosomal protein L2-A	RPL2B;RPL2A	sp|P0CX46|RL2B_YEAST 60S ribosomal protein L2-B OS=Saccharomyces cerevisiae (strain ATCC 204508 / S288c) OX=559292 GN=RPL2B PE=1 SV=1;sp|P0CX45|RL2A_YEAST 60S ribosomal protein L2-A OS=Saccharomyces cerevisiae (strain ATCC 204508 / S288c) OX=559292 GN=RPL2	2	17	17	17	64.6	64.6	64.6	27.408	254	254;254	0	238.8	107180000000	9743400000	51				115	312;313;320;1069;1300;1309;1842;1885;2035;2419;2420;2916;3590;3668;3770;3984;4051	True;True;True;True;True;True;True;True;True;True;True;True;True;True;True;True;True	324;325;332;1099;1336;1337;1346;1893;1937;2093;2493;2494;3022;3720;3800;3911;4136;4203	455;456;457;458;459;466;467;468;1661;2012;2013;2014;2015;2016;2017;2018;2019;2033;2937;2938;2939;3011;3012;3013;3268;3886;3887;3888;3889;3890;3891;3892;3893;3894;3895;3896;3897;3898;3899;4708;5795;5919;5920;5921;6150;6526;6621	521;522;523;524;525;526;534;535;536;2016;2465;2466;2467;2468;2469;2470;2471;2472;2473;2474;2490;2491;3595;3596;3597;3671;3672;3673;3947;4650;4651;4652;4653;4654;4655;4656;4657;4658;4659;4660;4661;4662;4663;4664;4665;4666;5617;6918;7074;7075;7076;7389;7849;7850;7952	522;524;534;2016;2474;2490;3595;3671;3947;4650;4665;5617;6918;7074;7389;7850;7952	54	204
P0CX32;P0CX31	P0CX32;P0CX31	19;19	19;19	19;19	40S ribosomal protein S24-B;40S ribosomal protein S24-A	RPS24B;RPS24A	sp|P0CX32|RS24B_YEAST 40S ribosomal protein S24-B OS=Saccharomyces cerevisiae (strain ATCC 204508 / S288c) OX=559292 GN=RPS24B PE=1 SV=1;sp|P0CX31|RS24A_YEAST 40S ribosomal protein S24-A OS=Saccharomyces cerevisiae (strain ATCC 204508 / S288c) OX=559292 GN	2	19	19	19	71.9	71.9	71.9	15.329	135	135;135	0	157.77	56302000000	9383700000	39				108	64;264;265;441;729;730;1544;1878;1919;1920;1986;2034;2095;2888;3121;3405;3406;3863;4179	True;True;True;True;True;True;True;True;True;True;True;True;True;True;True;True;True;True;True	65;275;276;458;751;752;1588;1930;1971;1972;2041;2092;2158;2994;3231;3528;3529;4009;4336	95;388;389;653;654;655;656;657;658;659;660;1156;1157;1158;2441;3000;3001;3069;3070;3184;3185;3186;3266;3267;3374;4672;4673;5035;5512;5513;5514;6336;6820	127;444;445;760;761;762;763;764;765;766;767;768;769;1377;1378;1379;2974;3659;3660;3731;3732;3855;3856;3857;3858;3859;3860;3943;3944;3945;3946;4066;5578;5579;5980;6570;6571;6572;7639;8198	127;444;445;760;1377;1379;2974;3659;3731;3732;3859;3945;4066;5579;5980;6570;6572;7639;8198
P23248	P23248	28	28	6	40S ribosomal protein S1-B	RPS1B	sp|P23248|RS3A2_YEAST 40S ribosomal protein S1-B OS=Saccharomyces cerevisiae (strain ATCC 204508 / S288c) OX=559292 GN=RPS1B PE=1 SV=3	1	28	28	6	75.3	75.3	17.3	28.812	255	255	0	323.31	159260000000	9368500000	95				197	281;492;857;909;910;1262;1263;1430;1534;1535;1875;2033;2046;2056;2067;2262;2263;2430;2753;2754;3015;3673;3860;3992;4045;4049;4050;4116	True;True;True;True;True;True;True;True;True;True;True;True;True;True;True;True;True;True;True;True;True;True;True;True;True;True;True;True	292;510;881;935;936;937;1298;1299;1472;1578;1579;1927;2091;2106;2117;2129;2327;2328;2504;2853;2854;2855;2856;3122;3805;4006;4144;4197;4201;4202;4270	410;749;750;751;752;753;754;755;756;1332;1333;1415;1416;1417;1418;1419;1420;1421;1422;1423;1424;1425;1426;1427;1428;1429;1430;1431;1432;1433;1962;1963;1964;2244;2245;2246;2422;2423;2424;2425;2994;2995;3265;3282;3283;3303;3304;3327;3328;3621;3622;3623;3919;4431;4432;4433;4434;4435;4436;4437;4438;4439;4440;4857;4858;5930;6333;6536;6607;6612;6613;6614;6615;6616;6617;6618;6619;6620;6709;6710	470;471;882;883;884;885;886;887;888;889;890;891;892;1570;1571;1572;1696;1697;1698;1699;1700;1701;1702;1703;1704;1705;1706;1707;1708;1709;1710;1711;1712;1713;1714;1715;1716;1717;1718;1719;1720;2411;2412;2413;2742;2743;2744;2745;2746;2952;2953;2954;2955;3653;3654;3942;3962;3963;3983;3984;4011;4012;4354;4355;4356;4357;4689;5272;5273;5274;5275;5276;5277;5278;5279;5280;5281;5781;5782;7088;7089;7635;76…	470;882;1570;1699;1720;2411;2412;2744;2952;2955;3653;3942;3962;3984;4012;4354;4357;4689;5274;5279;5781;7088;7635;7860;7937;7944;7947;8059	89;90	103;229
P05755;O13516	P05755;O13516	22;21	22;21	22;21	40S ribosomal protein S9-B;40S ribosomal protein S9-A	RPS9B;RPS9A	sp|P05755|RS9B_YEAST 40S ribosomal protein S9-B OS=Saccharomyces cerevisiae (strain ATCC 204508 / S288c) OX=559292 GN=RPS9B PE=1 SV=4;sp|O13516|RS9A_YEAST 40S ribosomal protein S9-A OS=Saccharomyces cerevisiae (strain ATCC 204508 / S288c) OX=559292 GN=RPS9	2	22	22	22	58.5	58.5	58.5	22.298	195	195;197	0	180.62	93501000000	9350100000	57				60	530;1389;1390;1742;1825;1930;1943;1944;2098;2156;2157;2179;2180;2414;2917;3034;3040;3780;3781;3832;3833;3834	True;True;True;True;True;True;True;True;True;True;True;True;True;True;True;True;True;True;True;True;True;True	549;1431;1432;1790;1875;1982;1995;1996;2161;2219;2220;2242;2243;2488;3023;3024;3141;3147;3921;3922;3976;3977;3978	805;806;2182;2183;2184;2185;2186;2187;2771;2899;2900;2901;2902;2903;2904;2905;2906;2907;2908;3082;3083;3107;3108;3109;3110;3111;3379;3448;3449;3484;3485;3880;4709;4710;4711;4712;4910;4911;4919;6162;6163;6274;6275;6276;6277	945;946;2669;2670;2671;2672;2673;2674;2675;2676;2677;3390;3391;3553;3554;3555;3556;3557;3558;3559;3560;3561;3562;3563;3564;3565;3744;3745;3769;3770;3771;3772;3773;3774;3775;4073;4147;4148;4185;4186;4187;4644;5618;5619;5620;5621;5844;5845;5856;5857;7401;7402;7403;7563;7564;7565;7566;7567	945;2670;2673;3390;3553;3744;3771;3775;4073;4147;4148;4185;4187;4644;5619;5844;5857;7401;7403;7563;7565;7567	31	147
P29453	P29453	25	25	6	60S ribosomal protein L8-B	RPL8B	sp|P29453|RL8B_YEAST 60S ribosomal protein L8-B OS=Saccharomyces cerevisiae (strain ATCC 204508 / S288c) OX=559292 GN=RPL8B PE=1 SV=3	1	25	25	6	70.7	70.7	17.2	28.111	256	256	0	307.7	135010000000	9000600000	83				235	58;175;613;1448;1914;1965;2213;2291;2511;2521;2522;2523;2588;2682;2776;2877;3242;3671;3672;3749;3963;4183;4184;4259;4260	True;True;True;True;True;True;True;True;True;True;True;True;True;True;True;True;True;True;True;True;True;True;True;True;True	59;182;633;1490;1966;2018;2019;2276;2357;2588;2598;2599;2600;2672;2673;2777;2879;2982;3355;3803;3804;3890;4115;4340;4341;4417;4418	87;261;262;976;2287;3061;3150;3151;3152;3540;3668;3669;3670;3671;3672;3673;3674;3675;3676;3677;4063;4064;4065;4066;4067;4068;4087;4088;4089;4090;4091;4092;4093;4094;4095;4096;4186;4187;4326;4327;4481;4651;5245;5246;5247;5926;5927;5928;5929;6107;6498;6499;6826;6827;6828;6829;6830;6959;6960;6961;6962	118;305;306;307;308;1161;2804;3723;3819;3820;3821;4267;4408;4409;4410;4411;4412;4413;4414;4415;4416;4417;4418;4419;4420;4849;4850;4851;4852;4853;4854;4855;4856;4857;4858;4859;4860;4861;4886;4887;4888;4889;4890;4891;4892;4893;4894;4895;4896;4897;4898;4993;4994;5139;5140;5352;5353;5556;6245;6246;6247;6248;7082;7083;7084;7085;7086;7087;7335;7820;7821;7822;8204;8205;8206;8207;8208;8209;8210;8366;8367…	118;305;1161;2804;3723;3819;4267;4408;4850;4886;4888;4893;4993;5139;5352;5556;6248;7082;7087;7335;7822;8206;8209;8367;8368	101	173
P26783	P26783	19	19	19	40S ribosomal protein S5	RPS5	sp|P26783|RS5_YEAST 40S ribosomal protein S5 OS=Saccharomyces cerevisiae (strain ATCC 204508 / S288c) OX=559292 GN=RPS5 PE=1 SV=3	1	19	19	19	61.3	61.3	61.3	25.038	225	225	0	190.36	97037000000	8821500000	106				220	283;439;1282;1283;1431;1432;1840;1926;2480;2874;2875;2945;3059;3060;3080;3548;3951;4118;4119	True;True;True;True;True;True;True;True;True;True;True;True;True;True;True;True;True;True;True	294;456;1318;1319;1473;1474;1891;1978;2555;2556;2979;2980;3052;3167;3168;3188;3675;4103;4272;4273	412;648;649;650;1987;1988;2247;2248;2249;2250;2251;2252;2253;2254;2255;2256;2934;2935;3076;4012;4013;4014;4646;4647;4648;4748;4749;4945;4946;4947;4948;4978;4979;5713;5714;5715;5716;5717;5718;5719;5720;5721;6467;6468;6469;6470;6471;6472;6473;6474;6475;6476;6477;6478;6479;6480;6481;6482;6712;6713;6714;6715;6716	473;755;756;757;2439;2440;2747;2748;2749;2750;2751;2752;2753;2754;2755;2756;2757;2758;2759;2760;2761;2762;2763;2764;2765;2766;2767;2768;3591;3592;3593;3738;4789;4790;4791;5551;5552;5553;5662;5663;5883;5884;5885;5886;5916;5917;5918;6800;6801;6802;6803;6804;6805;6806;6807;6808;6809;6810;6811;6812;6813;6814;6815;6816;6817;6818;6819;6820;6821;6822;6823;6824;6825;6826;6827;6828;6829;6830;6831;6832;683…	473;755;2439;2440;2747;2768;3591;3738;4791;5551;5553;5663;5884;5885;5917;6801;7782;8063;8064	99;100	98;99
P53221;P05743	P53221;P05743	18;15	18;15	18;15	60S ribosomal protein L26-B;60S ribosomal protein L26-A	RPL26B;RPL26A	sp|P53221|RL26B_YEAST 60S ribosomal protein L26-B OS=Saccharomyces cerevisiae (strain ATCC 204508 / S288c) OX=559292 GN=RPL26B PE=1 SV=2;sp|P05743|RL26A_YEAST 60S ribosomal protein L26-A OS=Saccharomyces cerevisiae (strain ATCC 204508 / S288c) OX=559292 GN	2	18	18	18	63.8	63.8	63.8	14.235	127	127;127	0	145.97	51636000000	8605900000	30				470	176;177;228;403;444;739;892;893;1848;1849;2229;2230;2957;2958;2992;3077;3907;3940	True;True;True;True;True;True;True;True;True;True;True;True;True;True;True;True;True;True	183;184;185;238;420;461;761;918;919;1900;1901;2292;2293;3064;3065;3099;3185;4057;4092	263;264;265;266;267;268;338;600;663;664;1169;1395;1396;1397;2951;2952;2953;2954;3559;3560;3561;4769;4770;4771;4821;4822;4972;4973;6404;6453;6454	309;310;311;312;313;314;388;704;772;773;774;1390;1673;1674;1675;1676;3609;3610;3611;3612;4286;4287;4288;5683;5684;5685;5745;5746;5910;5911;7713;7714;7767;7768	312;313;388;704;772;1390;1673;1676;3610;3611;4286;4288;5683;5685;5746;5910;7713;7767
P14126	P14126	38	38	38	60S ribosomal protein L3	RPL3	sp|P14126|RL3_YEAST 60S ribosomal protein L3 OS=Saccharomyces cerevisiae (strain ATCC 204508 / S288c) OX=559292 GN=RPL3 PE=1 SV=4	1	38	38	38	72.1	72.1	72.1	43.757	387	387	0	323.31	164960000000	8247900000	183				148	84;118;128;191;860;997;1088;1089;1138;1257;1346;1347;1377;1830;1833;2004;2012;2013;2016;2017;2020;2068;2665;3197;3241;3284;3285;3296;3573;3574;3710;3741;3826;3870;3924;3925;4111;4142	True;True;True;True;True;True;True;True;True;True;True;True;True;True;True;True;True;True;True;True;True;True;True;True;True;True;True;True;True;True;True;True;True;True;True;True;True;True	87;121;122;134;201;884;1025;1118;1119;1168;1293;1383;1384;1385;1386;1419;1880;1883;2059;2067;2068;2069;2072;2073;2076;2077;2130;2759;2760;3310;3354;3398;3399;3412;3700;3701;3702;3703;3704;3844;3845;3881;3882;3970;4017;4074;4075;4264;4296	135;179;180;198;199;291;1337;1338;1339;1340;1341;1555;1556;1703;1704;1783;1784;1785;1952;2104;2105;2106;2107;2108;2161;2913;2914;2920;3214;3215;3225;3226;3227;3228;3229;3232;3233;3237;3238;3239;3240;3241;3242;3243;3329;4296;4297;5178;5240;5241;5242;5243;5244;5306;5307;5308;5309;5310;5311;5338;5758;5759;5760;5761;5762;5763;5764;5765;5766;5767;5768;5769;5770;6010;6011;6012;6013;6014;6015;6016;6017;…	169;219;220;239;240;338;1576;1577;1578;1579;1580;1581;1582;1583;1584;1585;1586;1587;1588;1589;1590;1591;1592;1593;1594;1595;1596;1597;1598;1599;1600;1601;1602;1878;1879;1880;2079;2080;2209;2210;2211;2212;2400;2401;2587;2588;2589;2590;2591;2646;2647;3570;3571;3577;3888;3889;3899;3900;3901;3902;3903;3906;3907;3911;3912;3913;3914;3915;3916;3917;3918;3919;4013;5108;5109;6176;6240;6241;6242;6243;6244;…	169;220;239;338;1596;1879;2079;2080;2209;2401;2588;2590;2646;3571;3577;3889;3899;3903;3906;3907;3916;4013;5108;6176;6244;6320;6325;6362;6878;6891;7183;7325;7557;7654;7734;7737;8053;8110	74;75;76;77;78;79	53;214;261;308;323;380
P10664	P10664	22	22	2	60S ribosomal protein L4-A	RPL4A	sp|P10664|RL4A_YEAST 60S ribosomal protein L4-A OS=Saccharomyces cerevisiae (strain ATCC 204508 / S288c) OX=559292 GN=RPL4A PE=1 SV=4	1	22	22	2	60.5	60.5	4.4	39.092	362	362	0	320.38	148070000000	8226100000	131				130	109;368;637;1042;1237;1603;1604;1605;1712;2151;2744;2817;3061;3085;3182;3537;3538;3579;3792;3837;3838;4143	True;True;True;True;True;True;True;True;True;True;True;True;True;True;True;True;True;True;True;True;True;True	112;382;657;1071;1272;1648;1649;1650;1760;2214;2844;2921;3169;3193;3294;3295;3664;3665;3709;3935;3981;3982;4297	167;168;544;545;1015;1610;1611;1612;1613;1614;1615;1924;1925;2552;2553;2554;2555;2556;2557;2724;2725;2726;2727;2728;2729;2730;2731;2732;2733;2734;2735;2736;3440;3441;3442;3443;4418;4536;4537;4538;4539;4540;4541;4542;4543;4544;4545;4546;4949;4987;5119;5120;5697;5698;5699;5700;5701;5777;6200;6201;6202;6285;6286;6287;6288;6289;6754;6755;6756;6757;6758;6759	205;206;207;642;643;644;1215;1936;1937;1938;1939;1940;1941;1942;1943;1944;2369;2370;2371;2372;3115;3116;3117;3118;3119;3120;3121;3122;3123;3323;3324;3325;3326;3327;3328;3329;3330;3331;3332;3333;3334;3335;3336;3337;3338;3339;3340;3341;3342;3343;3344;3345;3346;3347;3348;3349;3350;3351;3352;3353;4138;4139;4140;4141;4142;5257;5415;5416;5417;5418;5419;5420;5421;5422;5423;5424;5425;5426;5427;5428;5429;…	205;642;1215;1939;2369;3115;3117;3122;3323;4139;5257;5418;5887;5927;6079;6785;6787;6898;7456;7584;7588;8112	67	93
P0C2H7;P0C2H6	P0C2H7;P0C2H6	9;9	9;9	9;9	60S ribosomal protein L27-B;60S ribosomal protein L27-A	RPL27B;RPL27A	sp|P0C2H7|RL27B_YEAST 60S ribosomal protein L27-B OS=Saccharomyces cerevisiae (strain ATCC 204508 / S288c) OX=559292 GN=RPL27B PE=1 SV=1;sp|P0C2H6|RL27A_YEAST 60S ribosomal protein L27-A OS=Saccharomyces cerevisiae (strain ATCC 204508 / S288c) OX=559292 GN	2	9	9	9	53.7	53.7	53.7	15.505	136	136;136	0	116.2	49186000000	8197700000	28				98	2060;2789;3196;3416;3417;3418;4064;4071;4272	True;True;True;True;True;True;True;True;True	2122;2893;3309;3539;3540;3541;4216;4224;4430	3311;3312;3313;3314;4499;5173;5174;5175;5176;5177;5524;5525;5526;5527;5528;5529;6635;6636;6637;6646;6979;6980;6981	3991;3992;3993;3994;3995;3996;3997;5374;6169;6170;6171;6172;6173;6174;6175;6582;6583;6584;6585;6586;6587;7969;7970;7971;7972;7982;8386;8387;8388	3996;5374;6171;6582;6586;6587;7971;7982;8386
P38711;P35997	P38711;P35997	5;5	5;5	5;5	40S ribosomal protein S27-B;40S ribosomal protein S27-A	RPS27B;RPS27A	sp|P38711|RS27B_YEAST 40S ribosomal protein S27-B OS=Saccharomyces cerevisiae (strain ATCC 204508 / S288c) OX=559292 GN=RPS27B PE=1 SV=1;sp|P35997|RS27A_YEAST 40S ribosomal protein S27-A OS=Saccharomyces cerevisiae (strain ATCC 204508 / S288c) OX=559292 GN	2	5	5	5	47.6	47.6	47.6	8.8653	82	82;82	0	38.114	31844000000	7961000000	14				301	2443;3426;3623;3929;3930	True;True;True;True;True	2517;3549;3753;4079;4080;4081	3935;5538;5860;6431;6432;6433;6434;6435;6436;6437;6438;6439	4705;6597;6598;7013;7743;7744;7745;7746;7747;7748;7749;7750;7751;7752;7753	4705;6597;7013;7746;7753
P39516;P06367	P39516;P06367	15;14	15;14	15;14	40S ribosomal protein S14-B;40S ribosomal protein S14-A	RPS14B;RPS14A	sp|P39516|RS14B_YEAST 40S ribosomal protein S14-B OS=Saccharomyces cerevisiae (strain ATCC 204508 / S288c) OX=559292 GN=RPS14B PE=1 SV=2;sp|P06367|RS14A_YEAST 40S ribosomal protein S14-A OS=Saccharomyces cerevisiae (strain ATCC 204508 / S288c) OX=559292 GN	2	15	15	15	76.8	76.8	76.8	14.65	138	138;137	0	176.9	54207000000	7743800000	52				375	49;254;422;455;546;845;1514;1515;1569;1570;1806;1807;3584;3642;3869	True;True;True;True;True;True;True;True;True;True;True;True;True;True;True	49;50;265;439;472;565;869;1558;1559;1613;1614;1856;1857;3714;3772;4015;4016	73;74;75;76;377;626;627;676;677;827;828;1319;1320;2384;2385;2386;2387;2388;2490;2491;2492;2493;2862;2863;2864;2865;2866;2867;2868;2869;2870;2871;2872;2873;2874;2875;5787;5788;5882;6343;6344;6345;6346;6347;6348	102;103;104;105;433;732;733;786;787;968;969;1557;1558;2909;2910;2911;2912;2913;2914;3048;3049;3050;3051;3052;3503;3504;3505;3506;3507;3508;3509;3510;3511;3512;3513;3514;3515;3516;3517;3518;3519;3520;6908;6909;6910;6911;7036;7646;7647;7648;7649;7650;7651;7652;7653	103;433;732;786;968;1558;2911;2914;3050;3051;3505;3519;6908;7036;7652	119	62
P0CX24;P0CX23	P0CX24;P0CX23	15;15	15;15	15;15	60S ribosomal protein L20-B;60S ribosomal protein L20-A	RPL20B;RPL20A	sp|P0CX24|RL20B_YEAST 60S ribosomal protein L20-B OS=Saccharomyces cerevisiae (strain ATCC 204508 / S288c) OX=559292 GN=RPL20B PE=1 SV=1;sp|P0CX23|RL20A_YEAST 60S ribosomal protein L20-A OS=Saccharomyces cerevisiae (strain ATCC 204508 / S288c) OX=559292 GN	2	15	15	15	59.9	59.9	59.9	20.437	172	172;172	0	138.86	61424000000	7678000000	36				104	126;311;525;871;1537;1841;2400;2684;3039;3186;3187;3337;3740;3874;4297	True;True;True;True;True;True;True;True;True;True;True;True;True;True;True	132;323;544;897;1581;1892;2474;2779;3146;3299;3300;3454;3879;3880;4021;4456	196;453;454;797;798;799;800;1360;2427;2428;2936;3860;4329;4330;4917;4918;5125;5126;5397;5398;6086;6087;6088;6089;6354;7030;7031;7032;7033	237;519;520;934;935;936;937;938;939;940;1624;2957;2958;3594;4620;4621;5142;5143;5852;5853;5854;5855;6084;6085;6431;6432;7313;7314;7315;7316;7317;7659;8444;8445;8446;8447;8448	237;520;934;1624;2958;3594;4621;5142;5853;6084;6085;6431;7313;7659;8446	42	110
P0CX48;P0CX47	P0CX48;P0CX47	13;13	13;13	13;13	40S ribosomal protein S11-B;40S ribosomal protein S11-A	RPS11B;RPS11A	sp|P0CX48|RS11B_YEAST 40S ribosomal protein S11-B OS=Saccharomyces cerevisiae (strain ATCC 204508 / S288c) OX=559292 GN=RPS11B PE=1 SV=1;sp|P0CX47|RS11A_YEAST 40S ribosomal protein S11-A OS=Saccharomyces cerevisiae (strain ATCC 204508 / S288c) OX=559292 GN	2	13	13	13	62.2	62.2	62.2	17.749	156	156;156	0	105.54	76545000000	7654500000	26				116	405;424;1184;1399;1664;1853;2650;2819;2944;3373;3454;3455;3978	True;True;True;True;True;True;True;True;True;True;True;True;True	422;441;1214;1441;1709;1905;2744;2923;3051;3494;3579;3580;4130	603;630;1850;2198;2199;2635;2959;2960;4276;4549;4550;4551;4746;4747;5456;5457;5577;5578;5579;5580;6515;6516;6517	707;736;2290;2688;2689;3221;3617;3618;5088;5441;5442;5443;5444;5660;5661;6499;6500;6501;6644;6645;6646;6647;6648;6649;7838;7839;7840	707;736;2290;2689;3221;3618;5088;5441;5661;6500;6644;6647;7839
O14455	O14455	6	6	2	60S ribosomal protein L36-B	RPL36B	sp|O14455|RL36B_YEAST 60S ribosomal protein L36-B OS=Saccharomyces cerevisiae (strain ATCC 204508 / S288c) OX=559292 GN=RPL36B PE=1 SV=3	1	6	6	2	40	40	10	11.135	100	100	0	65.084	30464000000	7616000000	12				9	181;2053;3036;3525;3784;4029	True;True;True;True;True;True	189;190;2113;3143;3652;3926;3927;4181	273;274;275;276;3296;3297;4913;5680;6169;6170;6589	319;320;321;322;3976;3977;5847;5848;6765;7409;7410;7919	321;3977;5847;6765;7410;7919	2	90
Q02753	Q02753	10	10	2	60S ribosomal protein L21-A	RPL21A	sp|Q02753|RL21A_YEAST 60S ribosomal protein L21-A OS=Saccharomyces cerevisiae (strain ATCC 204508 / S288c) OX=559292 GN=RPL21A PE=1 SV=1	1	10	10	2	53.8	53.8	7.5	18.242	160	160	0	84.887	52859000000	7551300000	19				514	288;289;425;1372;1796;1907;2371;3366;3544;3816	True;True;True;True;True;True;True;True;True;True	299;300;442;1413;1846;1959;2439;3487;3671;3960	417;418;419;631;632;2150;2151;2152;2153;2851;2852;3050;3051;3783;3784;5440;5709;6256	478;479;480;481;737;738;2635;2636;2637;2638;3491;3492;3712;3713;4531;4532;6476;6796;7545	478;480;738;2636;3491;3712;4532;6476;6796;7545
P49167	P49167	8	8	8	60S ribosomal protein L38	RPL38	sp|P49167|RL38_YEAST 60S ribosomal protein L38 OS=Saccharomyces cerevisiae (strain ATCC 204508 / S288c) OX=559292 GN=RPL38 PE=1 SV=1	1	8	8	8	55.1	55.1	55.1	8.8264	78	78	0	86.511	22410000000	7470000000	33				452	302;303;714;1281;1955;2266;2887;3983	True;True;True;True;True;True;True;True	313;314;315;735;1317;2008;2331;2993;4135	439;440;441;1132;1133;1985;1986;3130;3131;3132;3133;3134;3135;3136;3137;3626;3627;3628;3629;3630;3631;4671;6524;6525	505;506;507;1352;1353;2436;2437;2438;3796;3797;3798;3799;3800;3801;3802;3803;3804;3805;3806;4360;4361;4362;4363;4364;4365;4366;4367;4368;4369;4370;5577;7847;7848	505;507;1353;2436;3796;4362;5577;7848
P0CX40;P0CX39	P0CX40;P0CX39	13;13	13;13	13;13	40S ribosomal protein S8-B;40S ribosomal protein S8-A	RPS8B;RPS8A	sp|P0CX40|RS8B_YEAST 40S ribosomal protein S8-B OS=Saccharomyces cerevisiae (strain ATCC 204508 / S288c) OX=559292 GN=RPS8B PE=1 SV=1;sp|P0CX39|RS8A_YEAST 40S ribosomal protein S8-A OS=Saccharomyces cerevisiae (strain ATCC 204508 / S288c) OX=559292 GN=RPS8	2	13	13	13	56	56	56	22.489	200	200;200	0	169.05	59679000000	7459900000	44				112	21;412;413;1459;1529;1531;1532;1974;2544;2545;2813;2973;2974	True;True;True;True;True;True;True;True;True;True;True;True;True	21;429;430;1501;1573;1575;1576;2029;2621;2622;2917;3080;3081	35;36;37;38;612;613;614;2302;2303;2407;2408;2409;2410;2411;2412;2413;2415;2416;2417;2418;2419;2420;3164;3165;4129;4130;4131;4531;4532;4796;4797;4798;4799;4800	57;58;59;60;61;62;63;717;718;719;2822;2823;2824;2825;2934;2935;2936;2937;2938;2939;2940;2941;2942;2944;2945;2946;2947;2948;2949;2950;3834;3835;4934;4935;4936;5408;5409;5410;5411;5719;5720;5721;5722;5723	58;717;719;2824;2934;2944;2950;3834;4934;4936;5408;5720;5722
P0CX54;P0CX53	P0CX54;P0CX53	11;11	11;11	11;11	60S ribosomal protein L12-B;60S ribosomal protein L12-A	RPL12B;RPL12A	sp|P0CX54|RL12B_YEAST 60S ribosomal protein L12-B OS=Saccharomyces cerevisiae (strain ATCC 204508 / S288c) OX=559292 GN=RPL12B PE=1 SV=1;sp|P0CX53|RL12A_YEAST 60S ribosomal protein L12-A OS=Saccharomyces cerevisiae (strain ATCC 204508 / S288c) OX=559292 GN	2	11	11	11	69.1	69.1	69.1	17.822	165	165;165	0	133.14	66409000000	7378800000	55				119	370;707;1426;1565;2029;2774;2860;2861;2862;3587;3764	True;True;True;True;True;True;True;True;True;True;True	384;728;1468;1609;2087;2877;2965;2966;2967;3717;3905	547;548;549;550;551;1125;2233;2234;2235;2236;2237;2238;2239;2473;3261;4473;4474;4475;4476;4477;4478;4613;4614;4615;4616;4617;4618;4619;4620;4621;5792;6130;6131;6132;6133;6134;6135;6136;6137;6138	646;647;648;649;650;651;652;1344;1345;2730;2731;2732;2733;2734;2735;2736;2737;3016;3017;3018;3938;5344;5345;5346;5347;5348;5349;5512;5513;5514;5515;5516;5517;5518;5519;5520;5521;5522;5523;5524;6915;7362;7363;7364;7365;7366;7367;7368;7369;7370;7371;7372;7373;7374;7375;7376	650;1344;2731;3016;3938;5344;5512;5516;5523;6915;7363
Q12213	Q12213	18	18	1	60S ribosomal protein L7-B	RPL7B	sp|Q12213|RL7B_YEAST 60S ribosomal protein L7-B OS=Saccharomyces cerevisiae (strain ATCC 204508 / S288c) OX=559292 GN=RPL7B PE=1 SV=3	1	18	18	1	72.5	72.5	3.7	27.696	244	244	0	207.8	87703000000	7308600000	45				583	17;343;1163;1365;1366;1665;1666;1706;2039;2244;2456;2647;2871;2952;2986;3447;3961;4176	True;True;True;True;True;True;True;True;True;True;True;True;True;True;True;True;True;True	17;357;1193;1406;1407;1710;1711;1754;2097;2309;2530;2741;2976;3059;3093;3572;4113;4333	30;31;506;1824;1825;1826;1827;2139;2140;2141;2142;2143;2636;2637;2638;2711;3272;3585;3952;3953;3954;4271;4642;4762;4763;4764;4814;5569;6495;6496;6812	51;52;53;586;587;588;2257;2258;2259;2260;2261;2262;2263;2264;2265;2266;2623;2624;2625;2626;2627;3222;3223;3224;3225;3226;3227;3306;3952;4312;4723;4724;4725;4726;5083;5546;5547;5676;5677;5678;5738;6636;7815;7816;7817;7818;8190	51;587;2258;2623;2626;3222;3227;3306;3952;4312;4724;5083;5547;5677;5738;6636;7816;8190
P14120	P14120	8	8	8	60S ribosomal protein L30	RPL30	sp|P14120|RL30_YEAST 60S ribosomal protein L30 OS=Saccharomyces cerevisiae (strain ATCC 204508 / S288c) OX=559292 GN=RPL30 PE=1 SV=3	1	8	8	8	61	61	61	11.415	105	105	0	117.2	36192000000	7238300000	40				147	1999;2252;2253;3149;3238;3585;3836;4092	True;True;True;True;True;True;True;True	2054;2317;2318;3261;3351;3715;3980;4245	3205;3206;3207;3208;3594;3595;3596;3597;3598;3599;3600;3601;3602;3603;3604;3605;3606;3607;3608;3609;5078;5236;5237;5789;5790;6280;6281;6282;6283;6284;6677;6678	3879;3880;3881;3882;4323;4324;4325;4326;4327;4328;4329;4330;4331;4332;4333;4334;4335;4336;4337;4338;4339;4340;4341;6032;6236;6237;6912;6913;7571;7572;7573;7574;7575;7576;7577;7578;7579;7580;7581;8027;8028	3879;4323;4341;6032;6236;6913;7571;8027	73	61
P39938;P39939	P39938;P39939	6;5	6;5	6;5	40S ribosomal protein S26-A;40S ribosomal protein S26-B	RPS26A;RPS26B	sp|P39938|RS26A_YEAST 40S ribosomal protein S26-A OS=Saccharomyces cerevisiae (strain ATCC 204508 / S288c) OX=559292 GN=RPS26A PE=1 SV=1;sp|P39939|RS26B_YEAST 40S ribosomal protein S26-B OS=Saccharomyces cerevisiae (strain ATCC 204508 / S288c) OX=559292 GN	2	6	6	6	52.9	52.9	52.9	13.505	119	119;119	0	44.708	28935000000	7233700000	11				382	534;789;1140;2234;2734;2790	True;True;True;True;True;True	553;813;1170;2299;2834;2894	810;811;812;813;1242;1799;3571;4404;4500	950;951;952;953;954;1476;2231;4298;5243;5375;5376;5377	950;1476;2231;4298;5243;5376
Q3E792;P0C0T4	Q3E792;P0C0T4	7;7	7;7	7;7	40S ribosomal protein S25-A;40S ribosomal protein S25-B	RPS25A;RPS25B	sp|Q3E792|RS25A_YEAST 40S ribosomal protein S25-A OS=Saccharomyces cerevisiae (strain ATCC 204508 / S288c) OX=559292 GN=RPS25A PE=1 SV=1;sp|P0C0T4|RS25B_YEAST 40S ribosomal protein S25-B OS=Saccharomyces cerevisiae (strain ATCC 204508 / S288c) OX=559292 GN	2	7	7	7	41.7	41.7	41.7	12.039	108	108;108	0	71.638	28760000000	7190100000	15				95	0;290;291;554;555;676;4287	True;True;True;True;True;True;True	0;301;302;573;574;697;4446	0;420;421;422;423;424;837;838;839;840;841;1070;7001;7002	0;482;483;484;485;486;978;979;980;981;982;1282;8408;8409;8410	0;482;485;979;981;1282;8409
P0CX56;P0CX55	P0CX56;P0CX55	17;17	17;17	17;17	40S ribosomal protein S18-B;40S ribosomal protein S18-A	RPS18B;RPS18A	sp|P0CX56|RS18B_YEAST 40S ribosomal protein S18-B OS=Saccharomyces cerevisiae (strain ATCC 204508 / S288c) OX=559292 GN=RPS18B PE=1 SV=1;sp|P0CX55|RS18A_YEAST 40S ribosomal protein S18-A OS=Saccharomyces cerevisiae (strain ATCC 204508 / S288c) OX=559292 GN	2	17	17	17	75.3	75.3	75.3	17.037	146	146;146	0	251.37	71612000000	7161200000	67				120	51;102;604;1709;1792;1802;1821;1822;2333;2418;2938;2984;3088;3089;3293;4268;4269	True;True;True;True;True;True;True;True;True;True;True;True;True;True;True;True;True	52;105;624;1757;1841;1842;1852;1871;1872;2400;2492;3045;3091;3196;3197;3408;3409;4426;4427	78;79;156;157;158;941;942;2714;2715;2716;2717;2718;2719;2720;2721;2842;2843;2844;2845;2846;2858;2891;2892;2893;2894;3735;3736;3885;4736;4737;4738;4739;4812;4991;4992;4993;5323;5324;5325;5326;5327;5328;5329;5330;5331;5332;5333;6975;6976	107;108;192;193;194;195;1118;1119;3309;3310;3311;3312;3313;3314;3315;3316;3317;3318;3319;3320;3480;3481;3482;3483;3484;3485;3486;3498;3499;3537;3538;3539;3540;3541;4480;4481;4649;5647;5648;5649;5650;5651;5652;5736;5931;5932;5933;6338;6339;6340;6341;6342;6343;6344;6345;6346;6347;6348;6349;6350;6351;6352;6353;6354;6355;6356;8382;8383	108;192;1118;3309;3485;3499;3537;3538;4481;4649;5652;5736;5931;5932;6346;8382;8383	56	73
P0CX44;P0CX43	P0CX44;P0CX43	17;17	17;17	17;17	60S ribosomal protein L1-B;60S ribosomal protein L1-A	RPL1B;RPL1A	sp|P0CX44|RL1B_YEAST 60S ribosomal protein L1-B OS=Saccharomyces cerevisiae (strain ATCC 204508 / S288c) OX=559292 GN=RPL1B PE=1 SV=1;sp|P0CX43|RL1A_YEAST 60S ribosomal protein L1-A OS=Saccharomyces cerevisiae (strain ATCC 204508 / S288c) OX=559292 GN=RPL1	2	17	17	17	72.4	72.4	72.4	24.485	217	217;217	0	198.26	64447000000	7160800000	58				114	113;694;987;1769;2074;2316;2391;2685;2831;2851;3050;3115;3116;3355;3880;3881;4236	True;True;True;True;True;True;True;True;True;True;True;True;True;True;True;True;True	116;715;1015;1818;2136;2383;2464;2465;2780;2936;2956;3158;3224;3225;3226;3475;3476;4027;4028;4029;4030;4394	172;173;174;1111;1543;1544;2811;3337;3338;3715;3842;3843;3844;3845;3846;3847;3848;3849;3850;4331;4332;4333;4574;4575;4601;4933;4934;5025;5026;5027;5028;5029;5030;5423;5424;6363;6364;6365;6366;6367;6368;6369;6370;6923;6924;6925;6926	211;212;213;214;1330;1862;1863;1864;1865;3436;4021;4022;4023;4024;4458;4459;4600;4601;4602;4603;4604;4605;4606;4607;4608;4609;4610;5144;5145;5146;5469;5470;5471;5472;5498;5871;5872;5969;5970;5971;5972;5973;5974;5975;6457;6458;7668;7669;7670;7671;7672;7673;7674;7675;8327;8328;8329;8330	214;1330;1863;3436;4023;4458;4605;5145;5471;5498;5871;5969;5971;6458;7670;7671;8328	49;50;51;52;53	63;85;174;185;210
P04456	P04456	11	11	11	60S ribosomal protein L25	RPL25	sp|P04456|RL25_YEAST 60S ribosomal protein L25 OS=Saccharomyces cerevisiae (strain ATCC 204508 / S288c) OX=559292 GN=RPL25 PE=1 SV=4	1	11	11	11	56.3	56.3	56.3	15.757	142	142	0	143.86	35532000000	7106500000	45				41	262;376;385;781;2024;2474;3782;3851;3852;3954;3955	True;True;True;True;True;True;True;True;True;True;True	273;390;401;803;2081;2082;2548;3923;3924;3995;3996;3997;4106;4107	386;559;574;1228;3249;3250;3251;3252;3253;3254;3255;3988;3989;3990;3991;3992;3993;3994;3995;3996;3997;3998;3999;4000;4001;4002;6164;6165;6166;6317;6318;6319;6320;6321;6322;6487;6488;6489	442;661;677;1461;1462;3925;3926;3927;3928;3929;3930;3931;3932;4761;4762;4763;4764;4765;4766;4767;4768;4769;4770;4771;4772;4773;4774;4775;4776;4777;4778;4779;7404;7405;7406;7618;7619;7620;7621;7622;7623;7624;7807;7808;7809	442;661;677;1461;3928;4762;7405;7619;7623;7807;7809	21;22	73;88
P38011	P38011	22	22	22	Guanine nucleotide-binding protein subunit beta-like protein	ASC1	sp|P38011|GBLP_YEAST Guanine nucleotide-binding protein subunit beta-like protein OS=Saccharomyces cerevisiae (strain ATCC 204508 / S288c) OX=559292 GN=ASC1 PE=1 SV=4	1	22	22	22	89	89	89	34.805	319	319	0	323.31	113080000000	7067500000	124				319	10;39;250;324;325;401;469;470;512;1139;1245;1294;1837;1843;2531;3135;3136;3168;3812;4073;4084;4296	True;True;True;True;True;True;True;True;True;True;True;True;True;True;True;True;True;True;True;True;True;True	10;39;260;261;337;338;339;418;486;487;488;530;1169;1281;1330;1887;1888;1894;1895;2608;3245;3246;3247;3248;3280;3956;4226;4237;4455	10;11;12;13;14;15;16;17;18;19;20;21;57;58;370;371;372;373;481;482;483;484;595;596;597;598;695;696;697;698;699;700;701;702;703;704;705;706;780;1786;1787;1788;1789;1790;1791;1792;1793;1794;1795;1796;1797;1798;1936;1937;2002;2003;2004;2925;2926;2927;2928;2929;2930;2931;2940;2941;2942;2943;4107;4108;4109;4110;4111;5056;5057;5058;5059;5060;5061;5062;5099;6244;6245;6246;6247;6248;6249;6250;6251;6649;66…	10;11;12;13;14;15;16;17;18;19;20;21;22;23;24;25;26;27;28;29;30;31;32;33;34;35;36;37;38;39;40;41;83;84;85;426;427;428;429;560;561;562;563;564;699;700;701;702;805;806;807;808;809;810;811;812;813;814;815;816;817;818;916;917;2213;2214;2215;2216;2217;2218;2219;2220;2221;2222;2223;2224;2225;2226;2227;2228;2229;2230;2383;2384;2455;2456;2457;3582;3583;3584;3585;3586;3587;3588;3598;3599;3600;3601;4909;491…	20;84;428;561;563;700;806;818;916;2215;2384;2455;3585;3601;4909;6011;6013;6057;7529;7987;8003;8441	107;108;109;110	111;121;221;231
Q3E7Y3;P0C0W1	Q3E7Y3;P0C0W1	11;9	11;9	11;9	40S ribosomal protein S22-B;40S ribosomal protein S22-A	RPS22B;RPS22A	sp|Q3E7Y3|RS22B_YEAST 40S ribosomal protein S22-B OS=Saccharomyces cerevisiae (strain ATCC 204508 / S288c) OX=559292 GN=RPS22B PE=1 SV=3;sp|P0C0W1|RS22A_YEAST 40S ribosomal protein S22-A OS=Saccharomyces cerevisiae (strain ATCC 204508 / S288c) OX=559292 GN	2	11	11	11	71.5	71.5	71.5	14.626	130	130;130	0	158.45	49269000000	7038500000	46				599	420;971;1384;1385;1553;2884;2885;2970;3065;3368;4123	True;True;True;True;True;True;True;True;True;True;True	437;998;999;1426;1427;1597;2989;2990;2991;3077;3173;3489;4277	624;1515;1516;2168;2169;2170;2171;2172;2173;2174;2175;2176;2452;4658;4659;4660;4661;4662;4663;4664;4665;4666;4667;4668;4669;4792;4793;4954;4955;4956;5442;5443;5444;5445;5446;5447;5448;6720	730;1806;1807;1808;2654;2655;2656;2657;2658;2659;2660;2661;2662;2663;2985;5563;5564;5565;5566;5567;5568;5569;5570;5571;5572;5573;5574;5575;5715;5716;5892;5893;5894;6478;6479;6480;6481;6482;6483;6484;6485;6486;6487;6488;6489;6490;8071;8072	730;1807;2656;2663;2985;5566;5574;5715;5892;6478;8072	151;152	41;111
P04650	P04650	2	2	2	60S ribosomal protein L39	RPL39	sp|P04650|RL39_YEAST 60S ribosomal protein L39 OS=Saccharomyces cerevisiae (strain ATCC 204508 / S288c) OX=559292 GN=RPL39 PE=1 SV=3	1	2	2	2	21.6	21.6	21.6	6.3415	51	51	0	15.625	6974300000	6974300000	6				42	1993;2940	True;True	2048;3047	3194;3195;3196;4741;4742	3868;3869;3870;5654;5655;5656	3868;5656
P05738	P05738	12	12	2	60S ribosomal protein L9-A	RPL9A	sp|P05738|RL9A_YEAST 60S ribosomal protein L9-A OS=Saccharomyces cerevisiae (strain ATCC 204508 / S288c) OX=559292 GN=RPL9A PE=1 SV=2	1	12	12	2	70.2	70.2	13.6	21.569	191	191	0	158.11	69054000000	6905400000	74				51	484;965;1120;1391;1881;1913;2686;3288;3948;4208;4293;4294	True;True;True;True;True;True;True;True;True;True;True;True	502;992;1150;1433;1933;1965;2781;3402;3403;4100;4365;4452;4453	729;730;731;732;733;734;735;736;737;738;739;740;741;1505;1506;1507;1508;1509;1751;2188;3004;3005;3060;4334;5315;5316;5317;6463;6879;6880;7008;7009;7010;7011;7012;7013;7014;7015;7016;7017;7018;7019;7020;7021;7022;7023;7024	842;843;844;845;846;847;848;849;850;851;852;853;854;855;856;857;858;859;860;861;862;863;864;865;866;867;868;869;870;871;872;873;874;1796;1797;1798;1799;1800;2167;2168;2678;3663;3664;3665;3722;5147;6330;6331;6332;7778;8269;8270;8271;8416;8417;8418;8419;8420;8421;8422;8423;8424;8425;8426;8427;8428;8429;8430;8431;8432;8433;8434;8435;8436;8437	843;1798;2167;2678;3663;3722;5147;6331;7778;8269;8416;8437	26	78
Q01855	Q01855	5	5	5	40S ribosomal protein S15	RPS15	sp|Q01855|RS15_YEAST 40S ribosomal protein S15 OS=Saccharomyces cerevisiae (strain ATCC 204508 / S288c) OX=559292 GN=RPS15 PE=1 SV=1	1	5	5	5	44.4	44.4	44.4	16.002	142	142	0	73.193	47350000000	6764300000	20				510	83;1224;1225;2083;2311	True;True;True;True;True	85;86;1257;1258;1259;1260;2146;2377;2378	130;131;132;133;134;1902;1903;1904;1905;1906;1907;1908;1909;3357;3358;3359;3707;3708;3709;3710	164;165;166;167;168;2346;2347;2348;2349;2350;2351;2352;2353;4046;4047;4048;4049;4450;4451;4452;4453	167;2351;2353;4047;4451	140;141;142;143	28;49;57;111
P26321	P26321	20	20	20	60S ribosomal protein L5	RPL5	sp|P26321|RL5_YEAST 60S ribosomal protein L5 OS=Saccharomyces cerevisiae (strain ATCC 204508 / S288c) OX=559292 GN=RPL5 PE=1 SV=4	1	20	20	20	73.7	73.7	73.7	33.714	297	297	0	323.31	81042000000	6753500000	166				218	47;48;183;495;678;986;1029;1078;1079;1302;1335;1452;2202;2203;2204;3044;3431;3432;3809;4178	True;True;True;True;True;True;True;True;True;True;True;True;True;True;True;True;True;True;True;True	47;48;193;513;699;1014;1058;1108;1109;1339;1372;1494;2265;2266;2267;3151;3554;3555;3953;4335	68;69;70;71;72;279;759;760;1072;1073;1532;1533;1534;1535;1536;1537;1538;1539;1540;1541;1542;1594;1595;1685;1686;1687;1688;2021;2022;2023;2074;2075;2076;2077;2078;2079;2080;2081;2082;2083;2084;2085;2086;2087;2292;3510;3511;3512;3513;3514;3515;3516;3517;3518;3519;3520;3521;3522;3523;3524;3525;3526;3527;3528;3529;3530;4923;5543;5544;5545;5546;5547;5548;5549;5550;5551;6239;6240;6241;6814;6815;6816;68…	97;98;99;100;101;325;895;896;1284;1285;1824;1825;1826;1827;1828;1829;1830;1831;1832;1833;1834;1835;1836;1837;1838;1839;1840;1841;1842;1843;1844;1845;1846;1847;1848;1849;1850;1851;1852;1853;1854;1855;1856;1857;1858;1859;1860;1861;1918;1919;2056;2057;2058;2059;2060;2061;2476;2477;2478;2532;2533;2534;2535;2536;2537;2538;2539;2540;2541;2542;2543;2544;2545;2546;2547;2548;2549;2550;2551;2552;2553;2554;…	97;101;325;895;1285;1824;1919;2059;2061;2476;2533;2809;4213;4214;4224;5861;6606;6618;7522;8193	98	208
P05750	P05750	24	24	24	40S ribosomal protein S3	RPS3	sp|P05750|RS3_YEAST 40S ribosomal protein S3 OS=Saccharomyces cerevisiae (strain ATCC 204508 / S288c) OX=559292 GN=RPS3 PE=1 SV=5	1	24	24	24	77.5	77.5	77.5	26.502	240	240	0	267.3	107920000000	6745000000	119				59	33;225;226;607;650;742;879;1086;1211;1680;1693;1694;1963;2330;2331;2490;2983;3019;3020;3654;3655;3747;4141;4285	True;True;True;True;True;True;True;True;True;True;True;True;True;True;True;True;True;True;True;True;True;True;True;True	33;235;236;627;670;764;905;1116;1241;1242;1726;1727;1740;1741;2016;2397;2398;2566;3090;3126;3127;3784;3785;3888;4295;4443;4444	51;329;330;331;332;333;334;335;336;947;948;949;950;951;952;953;954;955;956;957;958;959;960;961;962;963;964;965;1036;1037;1172;1173;1174;1175;1176;1177;1178;1179;1180;1181;1371;1372;1373;1374;1375;1376;1377;1378;1379;1380;1381;1701;1881;1882;1883;1884;2658;2659;2675;2676;2677;2678;2679;3147;3148;3731;3732;3733;4026;4027;4028;4029;4030;4031;4032;4033;4811;4866;4867;4868;5896;5897;5898;6105;6749;675…	77;377;378;379;380;381;382;383;384;385;386;1124;1125;1126;1127;1128;1129;1130;1131;1132;1133;1134;1135;1136;1137;1138;1139;1140;1141;1142;1143;1144;1145;1146;1147;1148;1149;1150;1242;1243;1244;1393;1394;1395;1396;1397;1398;1399;1400;1401;1402;1403;1404;1405;1406;1407;1408;1635;1636;1637;1638;1639;1640;1641;1642;1643;1644;1645;1646;1647;1648;1649;1650;1651;1652;1653;1654;1655;1656;1657;1658;2077;2…	77;377;379;1124;1242;1393;1639;2077;2326;3249;3269;3270;3817;4477;4478;4807;5735;5792;5794;7051;7052;7333;8105;8406	28;29;30	105;127;189
P05317	P05317	12	12	12	60S acidic ribosomal protein P0	RPP0	sp|P05317|RLA0_YEAST 60S acidic ribosomal protein P0 OS=Saccharomyces cerevisiae (strain ATCC 204508 / S288c) OX=559292 GN=RPP0 PE=1 SV=2	1	12	12	12	33	33	33	33.717	312	312	0	98.06	80413000000	6701100000	62				45	98;384;395;728;865;1124;1232;1293;1827;2423;2812;3675	True;True;True;True;True;True;True;True;True;True;True;True	101;399;400;411;412;750;891;1154;1267;1329;1877;2497;2916;3807	151;152;571;572;573;586;587;588;1154;1155;1349;1755;1756;1757;1758;1759;1760;1761;1762;1763;1764;1765;1766;1767;1917;1918;2001;2910;3908;3909;3910;4530;5932;5933;5934;5935;5936;5937;5938;5939;5940;5941;5942;5943;5944;5945;5946;5947;5948;5949	186;187;188;674;675;676;690;691;692;1375;1376;1610;2172;2173;2174;2175;2176;2177;2178;2179;2180;2181;2182;2183;2184;2185;2186;2187;2188;2189;2190;2191;2192;2361;2362;2363;2453;2454;3567;4675;4676;4677;4678;4679;5407;7091;7092;7093;7094;7095;7096;7097;7098;7099;7100;7101;7102;7103;7104;7105;7106;7107;7108;7109;7110	186;676;690;1375;1610;2172;2361;2453;3567;4675;5407;7091	23;24	53;128
P38061	P38061	12	12	12	60S ribosomal protein L32	RPL32	sp|P38061|RL32_YEAST 60S ribosomal protein L32 OS=Saccharomyces cerevisiae (strain ATCC 204508 / S288c) OX=559292 GN=RPL32 PE=1 SV=1	1	12	12	12	63.1	63.1	63.1	14.771	130	130	0	94.665	53202000000	6650300000	21				320	321;518;974;1001;1149;1576;2794;2918;3509;3510;3582;3736	True;True;True;True;True;True;True;True;True;True;True;True	333;334;536;537;1002;1030;1179;1621;2898;3025;3635;3636;3712;3875	469;470;786;787;788;789;1519;1562;1808;2508;4506;4713;5655;5656;5657;5784;5785;6079;6080	537;538;923;924;925;926;1811;1886;2241;3067;5383;5622;6735;6736;6737;6738;6905;6906;7303;7304;7305	538;926;1811;1886;2241;3067;5383;5622;6735;6737;6905;7304	111	87
P0CX52;P0CX51	P0CX52;P0CX51	15;15	15;15	15;15	40S ribosomal protein S16-B;40S ribosomal protein S16-A	RPS16B;RPS16A	sp|P0CX52|RS16B_YEAST 40S ribosomal protein S16-B OS=Saccharomyces cerevisiae (strain ATCC 204508 / S288c) OX=559292 GN=RPS16B PE=1 SV=1;sp|P0CX51|RS16A_YEAST 40S ribosomal protein S16-A OS=Saccharomyces cerevisiae (strain ATCC 204508 / S288c) OX=559292 GN	2	15	15	15	74.8	74.8	74.8	15.847	143	143;143	0	116.35	65830000000	6583000000	37				118	89;962;1015;1215;1828;1933;1996;3113;3114;3605;3942;4017;4087;4275;4276	True;True;True;True;True;True;True;True;True;True;True;True;True;True;True	92;989;1044;1246;1878;1985;2051;3221;3222;3223;3735;4094;4169;4240;4433;4434	140;1500;1501;1502;1579;1889;2911;3087;3088;3200;5022;5023;5024;5835;6457;6572;6573;6667;6668;6669;6670;6671;6672;6984;6985;6986;6987	174;1791;1792;1793;1903;2333;3568;3749;3750;3874;5965;5966;5967;5968;6987;7771;7901;7902;8007;8008;8009;8010;8011;8012;8013;8014;8015;8016;8017;8018;8019;8020;8021;8391;8392;8393;8394	174;1791;1903;2333;3568;3749;3874;5966;5968;6987;7771;7902;8007;8391;8394
P0CX42;P0CX41	P0CX42;P0CX41	10;10	10;10	10;10	60S ribosomal protein L23-B;60S ribosomal protein L23-A	RPL23B;RPL23A	sp|P0CX42|RL23B_YEAST 60S ribosomal protein L23-B OS=Saccharomyces cerevisiae (strain ATCC 204508 / S288c) OX=559292 GN=RPL23B PE=1 SV=1;sp|P0CX41|RL23A_YEAST 60S ribosomal protein L23-A OS=Saccharomyces cerevisiae (strain ATCC 204508 / S288c) OX=559292 GN	2	10	10	10	65	65	65	14.473	137	137;137	0	86.202	56324000000	6258200000	42				113	640;1264;1747;1892;2041;2380;2383;2762;3751;3935	True;True;True;True;True;True;True;True;True;True	660;1300;1795;1796;1944;2099;2100;2450;2451;2454;2455;2456;2864;3892;4086;4087	1019;1965;2776;2777;2778;2779;2780;2781;2782;2783;3025;3274;3275;3804;3805;3806;3807;3808;3809;3810;3811;3815;3816;3817;3818;3819;3820;3821;3822;4448;6109;6445;6446	1220;1221;1222;2414;3396;3397;3398;3399;3400;3401;3402;3403;3404;3405;3406;3687;3954;3955;4554;4555;4556;4557;4558;4559;4560;4561;4562;4566;4567;4568;4569;4570;4571;4572;4573;4574;4575;4576;5289;5290;7337;7759;7760	1222;2414;3403;3687;3954;4557;4572;5289;7337;7760	45;46;47;48	23;57;59;74
P05739	P05739	16	16	8	60S ribosomal protein L6-B	RPL6B	sp|P05739|RL6B_YEAST 60S ribosomal protein L6-B OS=Saccharomyces cerevisiae (strain ATCC 204508 / S288c) OX=559292 GN=RPL6B PE=1 SV=4	1	16	16	8	71.6	71.6	38.1	19.986	176	176	0	158.29	68646000000	6240500000	46				52	211;212;323;630;982;1402;1868;2695;2981;3495;3783;3943;3944;4006;4132;4282	True;True;True;True;True;True;True;True;True;True;True;True;True;True;True;True	221;222;336;650;1010;1444;1920;2792;3088;3621;3925;4095;4096;4158;4286;4440	312;313;314;315;472;473;474;475;476;477;478;479;480;997;1527;2203;2204;2987;4358;4808;5633;6167;6168;6458;6459;6559;6732;6995	359;360;361;362;363;540;541;542;543;544;545;546;547;548;549;550;551;552;553;554;555;556;557;558;559;1185;1186;1819;2693;2694;2695;2696;2697;3646;5192;5731;5732;6709;7407;7408;7772;7773;7888;8086;8087;8402	361;362;541;1186;1819;2697;3646;5192;5732;6709;7408;7772;7773;7888;8086;8402
P05756	P05756	8	8	8	40S ribosomal protein S13	RPS13	sp|P05756|RS13_YEAST 40S ribosomal protein S13 OS=Saccharomyces cerevisiae (strain ATCC 204508 / S288c) OX=559292 GN=RPS13 PE=1 SV=3	1	8	8	8	48.3	48.3	48.3	17.029	151	151	0	65.308	56098000000	6233100000	32				61	432;1168;1214;1893;2256;2463;3711;4161	True;True;True;True;True;True;True;True	449;1198;1245;1945;2321;2537;3846;4317	641;1832;1887;1888;3026;3027;3028;3029;3613;3964;3965;3966;3967;3968;3969;3970;3971;3972;3973;3974;3975;3976;6028;6029;6030;6031;6032;6033;6790	748;2271;2331;2332;3688;3689;3690;3691;4345;4346;4736;4737;4738;4739;4740;4741;4742;4743;4744;4745;4746;4747;4748;7236;7237;7238;7239;7240;7241;7242;7243;8166	748;2271;2332;3690;4346;4737;7243;8166
P46654;P32905	P46654;P32905	14;13	14;13	14;13	40S ribosomal protein S0-B;40S ribosomal protein S0-A	RPS0B;RPS0A	sp|P46654|RSSA2_YEAST 40S ribosomal protein S0-B OS=Saccharomyces cerevisiae (strain ATCC 204508 / S288c) OX=559292 GN=RPS0B PE=1 SV=2;sp|P32905|RSSA1_YEAST 40S ribosomal protein S0-A OS=Saccharomyces cerevisiae (strain ATCC 204508 / S288c) OX=559292 GN=RP	2	14	14	14	69.4	69.4	69.4	27.962	252	252;252	0	200.86	73224000000	6102000000	51				432	636;877;1030;1183;1427;1584;2134;2424;2508;2824;2825;2835;3274;3662	True;True;True;True;True;True;True;True;True;True;True;True;True;True	656;903;1059;1213;1469;1629;2197;2498;2585;2928;2929;2940;3387;3388;3792;3793	1014;1368;1369;1596;1597;1598;1849;2240;2241;2521;2522;2523;2524;2525;2526;2527;2528;3421;3911;4060;4556;4557;4558;4559;4560;4561;4562;4579;4580;5288;5289;5290;5291;5292;5293;5294;5295;5906;5907;5908	1214;1632;1633;1920;1921;1922;1923;2289;2738;2739;3082;3083;3084;3085;3086;3087;3088;3089;4119;4680;4845;4846;5449;5450;5451;5452;5453;5454;5455;5456;5476;5477;6289;6290;6291;6292;6293;6294;6295;6296;6297;6298;6299;6300;6301;6302;6303;6304;6305;6306;6307;7061;7062;7063	1214;1633;1920;2289;2739;3083;4119;4680;4845;5449;5453;5477;6291;7063	135	198
P38701	P38701	14	14	14	40S ribosomal protein S20	RPS20	sp|P38701|RS20_YEAST 40S ribosomal protein S20 OS=Saccharomyces cerevisiae (strain ATCC 204508 / S288c) OX=559292 GN=RPS20 PE=1 SV=3	1	14	14	14	77.7	77.7	77.7	13.907	121	121	0	169.37	46266000000	5783300000	79				343	738;1763;1766;1896;2648;2649;2924;3022;3087;3735;3785;3875;4201;4202	True;True;True;True;True;True;True;True;True;True;True;True;True;True	760;1812;1815;1948;2742;2743;3031;3129;3195;3873;3874;3928;4022;4358;4359	1167;1168;2801;2804;2805;2806;2807;2808;3033;4272;4273;4274;4275;4720;4721;4870;4871;4872;4873;4874;4875;4876;4877;4878;4879;4880;4881;4882;4883;4884;4885;4886;4887;4888;4889;4890;4891;4892;4989;4990;6077;6078;6171;6172;6355;6356;6853;6854;6855;6856;6857;6858;6859;6860;6861;6862;6863;6864;6865;6866;6867;6868;6869	1388;1389;3425;3428;3429;3430;3431;3432;3433;3695;5084;5085;5086;5087;5629;5630;5796;5797;5798;5799;5800;5801;5802;5803;5804;5805;5806;5807;5808;5809;5810;5811;5812;5813;5814;5815;5816;5817;5818;5819;5820;5821;5822;5823;5824;5825;5826;5929;5930;7300;7301;7302;7411;7412;7660;7661;8233;8234;8235;8236;8237;8238;8239;8240;8241;8242;8243;8244;8245;8246;8247;8248;8249;8250;8251;8252;8253;8254;8255;8256	1389;3425;3429;3695;5084;5087;5629;5800;5929;7302;7411;7661;8233;8255	114	84
P05748;P54780	P05748;P54780	9;7	9;7	9;7	60S ribosomal protein L15-A;60S ribosomal protein L15-B	RPL15A;RPL15B	sp|P05748|RL15A_YEAST 60S ribosomal protein L15-A OS=Saccharomyces cerevisiae (strain ATCC 204508 / S288c) OX=559292 GN=RPL15A PE=1 SV=3;sp|P54780|RL15B_YEAST 60S ribosomal protein L15-B OS=Saccharomyces cerevisiae (strain ATCC 204508 / S288c) OX=559292 GN	2	9	9	9	36.8	36.8	36.8	24.422	204	204;204	0	98.046	45152000000	5644000000	18				57	1082;2856;2941;3064;3912;3986;4166;4219;4245	True;True;True;True;True;True;True;True;True	1112;2961;3048;3172;4062;4138;4322;4376;4403	1691;1692;4608;4743;4952;4953;6409;6410;6529;6797;6798;6799;6898;6899;6936	2065;2066;5507;5657;5890;5891;7719;7720;7721;7853;8173;8174;8175;8176;8177;8292;8293;8294;8340	2066;5507;5657;5890;7719;7853;8176;8292;8340
P0C2H9	P0C2H9	10	10	1	60S ribosomal protein L31-B	RPL31B	sp|P0C2H9|RL31B_YEAST 60S ribosomal protein L31-B OS=Saccharomyces cerevisiae (strain ATCC 204508 / S288c) OX=559292 GN=RPL31B PE=1 SV=1	1	10	10	1	69.9	69.9	8	12.967	113	113	0	109.8	38034000000	5433400000	19				100	115;872;873;1210;2106;2227;2233;2675;2775;3035	True;True;True;True;True;True;True;True;True;True	118;898;899;1240;2169;2290;2297;2298;2770;2878;3142	176;1361;1362;1363;1879;1880;3389;3557;3568;3569;3570;4316;4317;4318;4479;4480;4912	216;1625;1626;1627;2321;2322;2323;4085;4086;4284;4295;4296;4297;5128;5129;5130;5131;5350;5351;5846	216;1625;1626;2322;4085;4284;4297;5130;5350;5846	41	44
P02406	P02406	12	12	12	60S ribosomal protein L28	RPL28	sp|P02406|RL28_YEAST 60S ribosomal protein L28 OS=Saccharomyces cerevisiae (strain ATCC 204508 / S288c) OX=559292 GN=RPL28 PE=1 SV=3	1	12	12	12	61.7	61.7	61.7	16.721	149	149	0	102.45	47368000000	5263100000	30				32	15;827;1219;1260;1702;1719;2539;2540;2541;2947;3109;4200	True;True;True;True;True;True;True;True;True;True;True;True	15;851;1251;1296;1749;1750;1767;2616;2617;2618;3054;3217;4357	28;1294;1295;1296;1297;1894;1895;1958;1959;1960;2702;2703;2704;2705;2743;4120;4121;4122;4123;4124;4125;4126;4751;4752;4753;5017;5018;6852	48;49;1529;1530;1531;1532;2338;2339;2407;2408;2409;3294;3295;3296;3297;3360;4923;4924;4925;4926;4927;4928;4929;4930;4931;5665;5666;5667;5959;5960;8232	48;1529;2339;2407;3297;3360;4923;4926;4930;5666;5959;8232	12	45
Q3E757;P0C0W9	Q3E757;P0C0W9	12;12	12;12	12;12	60S ribosomal protein L11-B;60S ribosomal protein L11-A	RPL11B;RPL11A	sp|Q3E757|RL11B_YEAST 60S ribosomal protein L11-B OS=Saccharomyces cerevisiae (strain ATCC 204508 / S288c) OX=559292 GN=RPL11B PE=1 SV=3;sp|P0C0W9|RL11A_YEAST 60S ribosomal protein L11-A OS=Saccharomyces cerevisiae (strain ATCC 204508 / S288c) OX=559292 GN	2	12	12	12	66.1	66.1	66.1	19.749	174	174;174	0	153.83	46461000000	5162300000	103				97	60;559;649;1479;2512;2691;2921;3695;3873;3890;4148;4152	True;True;True;True;True;True;True;True;True;True;True;True	61;578;669;1523;2589;2788;3028;3829;4020;4040;4302;4306;4307;4308	90;847;848;849;850;851;852;853;854;855;856;857;858;859;860;861;862;863;864;865;866;867;868;869;870;1035;2336;4069;4070;4071;4072;4073;4074;4075;4076;4342;4343;4344;4345;4346;4347;4348;4349;4350;4351;4716;4717;5985;5986;6353;6381;6382;6772;6777;6778;6779;6780	121;122;988;989;990;991;992;993;994;995;996;997;998;999;1000;1001;1002;1003;1004;1005;1006;1007;1008;1009;1010;1011;1012;1013;1014;1015;1016;1017;1018;1019;1020;1021;1022;1023;1024;1025;1026;1027;1028;1241;2860;4862;4863;4864;4865;4866;4867;4868;4869;4870;4871;4872;4873;4874;4875;5155;5156;5157;5158;5159;5160;5161;5162;5163;5164;5165;5166;5167;5168;5169;5170;5171;5172;5173;5174;5175;5176;5177;517…	121;989;1241;2860;4862;5158;5626;7153;7658;7687;8148;8156	38;39	125;131
P43535	P43535	64	64	64	Protein GCN20	GCN20	sp|P43535|GCN20_YEAST Protein GCN20 OS=Saccharomyces cerevisiae (strain ATCC 204508 / S288c) OX=559292 GN=GCN20 PE=1 SV=1	1	64	64	64	77.1	77.1	77.1	85.026	752	752	0	323.31	179430000000	4984200000	180				427	30;31;81;196;231;232;314;494;585;718;719;783;862;863;914;984;1247;1248;1405;1408;1445;1446;1575;1660;1676;1819;1911;1912;1940;1992;2147;2168;2169;2259;2276;2277;2300;2402;2403;2404;2457;2494;2495;2629;2690;2881;2882;2930;2934;2935;2966;2998;3002;3037;3128;3129;3171;3172;3225;3551;3552;3739;3872;4187	True;True;True;True;True;True;True;True;True;True;True;True;True;True;True;True;True;True;True;True;True;True;True;True;True;True;True;True;True;True;True;True;True;True;True;True;True;True;True;True;True;True;True;True;True;True;True;True;True;True;True;True;True;True;True;True;True;True;True;True;True;True;True;True	30;31;83;206;241;242;326;512;604;605;739;740;805;806;886;887;888;889;941;1012;1283;1284;1447;1450;1487;1488;1619;1620;1705;1721;1722;1869;1963;1964;1992;2047;2210;2231;2232;2324;2341;2342;2343;2366;2476;2477;2478;2531;2570;2571;2572;2719;2720;2787;2986;2987;3037;3041;3042;3073;3105;3109;3144;3238;3239;3283;3284;3338;3678;3679;3878;4019;4344	48;49;123;124;125;126;127;128;296;342;343;344;345;346;347;460;758;914;915;916;1138;1139;1140;1230;1231;1343;1344;1345;1346;1347;1437;1529;1530;1940;1941;1942;2207;2208;2211;2280;2281;2282;2283;2284;2285;2502;2503;2504;2505;2506;2507;2625;2626;2650;2651;2652;2653;2654;2887;2888;2889;3055;3056;3057;3058;3059;3097;3098;3099;3100;3101;3102;3103;3193;3435;3436;3466;3467;3468;3469;3616;3617;3618;3645;3…	74;75;156;157;158;159;160;161;162;343;392;393;394;395;396;397;398;399;527;528;894;1089;1090;1091;1358;1359;1360;1361;1464;1465;1604;1605;1606;1607;1608;1724;1821;1822;2387;2388;2389;2390;2700;2701;2702;2703;2704;2707;2794;2795;2796;2797;2798;2799;2800;2801;2802;3061;3062;3063;3064;3065;3066;3198;3199;3200;3239;3240;3241;3242;3243;3244;3533;3534;3535;3717;3718;3719;3720;3721;3759;3760;3761;3762;37…	74;75;158;343;395;399;527;894;1089;1359;1360;1465;1605;1608;1724;1821;2388;2390;2702;2707;2794;2799;3064;3200;3244;3534;3718;3721;3762;3867;4134;4166;4168;4349;4384;4387;4432;4625;4629;4631;4727;4819;4824;5058;5154;5560;5561;5639;5643;5644;5694;5755;5762;5849;5988;5990;6060;6066;6215;6839;6844;7310;7656;8213	126;127;128;129;130;131;132;133;134	300;338;472;557;578;579;608;618;648
P07281;P07280	P07281;P07280	11;11	11;11	11;11	40S ribosomal protein S19-B;40S ribosomal protein S19-A	RPS19B;RPS19A	sp|P07281|RS19B_YEAST 40S ribosomal protein S19-B OS=Saccharomyces cerevisiae (strain ATCC 204508 / S288c) OX=559292 GN=RPS19B PE=1 SV=2;sp|P07280|RS19A_YEAST 40S ribosomal protein S19-A OS=Saccharomyces cerevisiae (strain ATCC 204508 / S288c) OX=559292 GN	2	11	11	11	60.4	60.4	60.4	15.891	144	144;144	0	120.12	44763000000	4973700000	65				78	579;1387;1388;1453;1558;2038;2176;2891;3681;3682;3916	True;True;True;True;True;True;True;True;True;True;True	598;1429;1430;1495;1602;2096;2239;2997;3813;3814;3815;3816;4066	896;897;898;899;900;901;902;903;904;905;906;907;2178;2179;2180;2181;2293;2294;2295;2296;2466;3271;3480;3481;4676;4677;5956;5957;5958;5959;5960;5961;5962;5963;5964;5965;5966;6414	1054;1055;1056;1057;1058;1059;1060;1061;1062;1063;1064;1065;1066;1067;1068;1069;1070;1071;1072;1073;1074;1075;1076;1077;1078;1079;1080;1081;2665;2666;2667;2668;2810;2811;2812;2813;2814;2815;2816;3008;3009;3950;3951;4180;4181;4182;5582;5583;7117;7118;7119;7120;7121;7122;7123;7124;7125;7126;7127;7128;7129;7130;7131;7132;7133;7725	1054;2665;2668;2814;3008;3950;4180;5583;7120;7131;7725	32	45
P05744	P05744	8	8	2	60S ribosomal protein L33-A	RPL33A	sp|P05744|RL33A_YEAST 60S ribosomal protein L33-A OS=Saccharomyces cerevisiae (strain ATCC 204508 / S288c) OX=559292 GN=RPL33A PE=1 SV=3	1	8	8	2	53.3	53.3	15.9	12.154	107	107	0	66.529	24608000000	4921700000	14				54	1182;1520;1521;1546;3017;3079;3504;3947	True;True;True;True;True;True;True;True	1212;1564;1565;1590;3124;3187;3630;4099	1848;2393;2394;2395;2443;2444;4864;4976;4977;5650;6462	2288;2919;2920;2921;2922;2976;2977;5790;5914;5915;6729;6730;7776;7777	2288;2919;2922;2976;5790;5914;6729;7776
P0CX50;P0CX49	P0CX50;P0CX49	11;11	11;11	11;11	60S ribosomal protein L18-B;60S ribosomal protein L18-A	RPL18B;RPL18A	sp|P0CX50|RL18B_YEAST 60S ribosomal protein L18-B OS=Saccharomyces cerevisiae (strain ATCC 204508 / S288c) OX=559292 GN=RPL18B PE=1 SV=1;sp|P0CX49|RL18A_YEAST 60S ribosomal protein L18-A OS=Saccharomyces cerevisiae (strain ATCC 204508 / S288c) OX=559292 GN	2	11	11	11	46.8	46.8	46.8	20.563	186	186;186	0	93.572	51097000000	4645200000	25				117	108;210;1252;1363;1364;1705;2552;3073;3131;3482;3732	True;True;True;True;True;True;True;True;True;True;True	111;220;1288;1403;1404;1405;1753;2629;3181;3241;3607;3870	165;166;311;1947;2136;2137;2138;2709;2710;4138;4966;5047;5615;6070;6071;6072;6073;6074	202;203;204;358;2395;2619;2620;2621;2622;3302;3303;3304;3305;4943;4944;5904;5992;6691;7291;7292;7293;7294;7295;7296;7297	202;358;2395;2620;2622;3302;4943;5904;5992;6691;7291	55	155
P0CX26;P0CX25	P0CX26;P0CX25	11;11	11;11	11;11	60S ribosomal protein L43-B;60S ribosomal protein L43-A	RPL43B;RPL43A	sp|P0CX26|RL43B_YEAST 60S ribosomal protein L43-B OS=Saccharomyces cerevisiae (strain ATCC 204508 / S288c) OX=559292 GN=RPL43B PE=1 SV=1;sp|P0CX25|RL43A_YEAST 60S ribosomal protein L43-A OS=Saccharomyces cerevisiae (strain ATCC 204508 / S288c) OX=559292 GN	2	11	11	11	62	62	62	10.091	92	92;92	0	86.961	18184000000	4546100000	21				105	1066;1067;1951;2019;2165;3008;3009;3709;4149;4150;4190	True;True;True;True;True;True;True;True;True;True;True	1096;1097;2004;2075;2228;3115;3116;3843;4303;4304;4347	1658;1659;3124;3125;3235;3236;3463;4845;4846;4847;6002;6003;6004;6005;6006;6007;6008;6009;6773;6774;6775;6836	2013;2014;3790;3791;3909;3910;4162;5769;5770;5771;7170;7171;7172;7173;7174;7175;7176;7177;8149;8150;8151;8216	2013;2014;3790;3909;4162;5769;5771;7170;8149;8151;8216
P26786	P26786	19	8	8	40S ribosomal protein S7-A	RPS7A	sp|P26786|RS7A_YEAST 40S ribosomal protein S7-A OS=Saccharomyces cerevisiae (strain ATCC 204508 / S288c) OX=559292 GN=RPS7A PE=1 SV=4	1	19	8	8	72.6	46.3	46.3	21.622	190	190	0	68.725	46389000000	4217200000	52				223	67;184;590;591;1437;1438;1637;1638;1655;1662;1832;2172;2914;3617;3618;3904;3905;4226;4227	True;True;False;False;False;False;True;True;False;True;True;False;True;False;True;False;False;False;False	68;194;610;611;1479;1480;1682;1683;1700;1707;1882;2235;3020;3747;3748;4054;4055;4383;4384	99;100;101;102;280;281;282;283;922;923;924;2262;2263;2591;2592;2593;2594;2595;2596;2597;2598;2599;2600;2601;2602;2603;2620;2629;2630;2631;2632;2633;2917;2918;2919;3472;3473;3474;3475;4704;4705;4706;5852;5853;5854;6399;6400;6401;6402;6911;6912	132;133;134;135;326;327;328;329;330;1098;1099;1100;1101;2774;2775;2776;3157;3158;3159;3160;3161;3162;3163;3164;3165;3166;3167;3168;3169;3170;3171;3172;3173;3174;3175;3192;3193;3203;3204;3205;3206;3207;3208;3209;3210;3211;3212;3213;3214;3215;3216;3217;3218;3219;3574;3575;3576;4171;4172;4173;4174;4175;5611;5612;5613;5614;7005;7006;7007;7708;7709;7710;7711;8315;8316	132;327;1098;1101;2774;2776;3158;3172;3193;3217;3576;4172;5612;7005;7006;7708;7711;8315;8316
Q08745;P46784	Q08745;P46784	5;5	5;5	5;5	40S ribosomal protein S10-A;40S ribosomal protein S10-B	RPS10A;RPS10B	sp|Q08745|RS10A_YEAST 40S ribosomal protein S10-A OS=Saccharomyces cerevisiae (strain ATCC 204508 / S288c) OX=559292 GN=RPS10A PE=1 SV=1;sp|P46784|RS10B_YEAST 40S ribosomal protein S10-B OS=Saccharomyces cerevisiae (strain ATCC 204508 / S288c) OX=559292 GN	2	5	5	5	46.7	46.7	46.7	12.739	105	105;105	0	71.153	20294000000	4058700000	15				435	230;868;1356;1582;2739	True;True;True;True;True	240;894;1395;1627;2839	341;1353;1354;1355;1356;1357;2124;2517;2518;4412	391;1614;1615;1616;1617;1618;1619;1620;1621;2607;3076;3077;3078;3079;5251	391;1616;2607;3078;5251
P40150	P40150	46	46	4	Heat shock protein SSB2	SSB2	sp|P40150|SSB2_YEAST Ribosome-associated molecular chaperone SSB2 OS=Saccharomyces cerevisiae (strain ATCC 204508 / S288c) OX=559292 GN=SSB2 PE=1 SV=2	1	46	46	4	78.8	78.8	10.1	66.594	613	613	0	323.31	118480000000	3949300000	97				393	4;5;73;305;375;429;527;796;912;1441;1511;1512;1602;1826;1934;2011;2173;2342;2343;2462;2600;2638;2639;2724;2779;2806;2807;2808;2951;2999;3000;3074;3211;3235;3236;3325;3356;3382;3386;3514;3517;3528;3616;3849;3937;4027	True;True;True;True;True;True;True;True;True;True;True;True;True;True;True;True;True;True;True;True;True;True;True;True;True;True;True;True;True;True;True;True;True;True;True;True;True;True;True;True;True;True;True;True;True;True	4;5;75;317;389;446;546;820;939;1483;1555;1556;1647;1876;1986;2066;2236;2409;2410;2536;2685;2730;2731;2732;2733;2824;2882;2910;2911;2912;3058;3106;3107;3182;3324;3348;3349;3442;3477;3503;3507;3640;3641;3644;3655;3746;3993;4089;4179	4;5;111;443;444;557;558;636;637;802;1253;1254;1255;1435;2266;2267;2268;2269;2270;2271;2272;2273;2274;2380;2381;2382;2549;2550;2551;2909;3089;3223;3224;3476;3477;3746;3747;3748;3749;3963;4204;4258;4259;4260;4261;4262;4263;4393;4484;4523;4524;4525;4758;4759;4760;4761;4832;4833;4834;4967;4968;5194;5195;5230;5231;5232;5233;5234;5380;5381;5425;5426;5476;5480;5481;5661;5662;5663;5664;5665;5669;5683;568…	4;5;144;509;510;658;659;660;742;743;942;1487;1488;1489;1722;2779;2780;2781;2782;2783;2784;2785;2786;2787;2788;2905;2906;2907;3112;3113;3114;3566;3751;3897;3898;4176;4177;4491;4492;4493;4494;4495;4735;5012;5070;5071;5072;5073;5074;5075;5231;5356;5400;5401;5402;5672;5673;5674;5675;5756;5757;5758;5905;5906;6192;6193;6230;6231;6232;6233;6234;6413;6414;6459;6460;6461;6527;6531;6532;6742;6743;6744;6745…	4;5;144;510;658;742;942;1487;1722;2780;2905;2907;3113;3566;3751;3898;4177;4491;4495;4735;5012;5071;5075;5231;5356;5400;5401;5402;5673;5756;5758;5905;6192;6230;6234;6413;6460;6527;6532;6747;6754;6769;7001;7609;7763;7915	68;69;70	89;124;522
P25443	P25443	14	14	14	40S ribosomal protein S2	RPS2	sp|P25443|RS2_YEAST 40S ribosomal protein S2 OS=Saccharomyces cerevisiae (strain ATCC 204508 / S288c) OX=559292 GN=RPS2 PE=1 SV=3	1	14	14	14	67.7	67.7	67.7	27.449	254	254	0	177.27	49984000000	3844900000	45				211	12;397;668;1269;1270;1330;1342;1772;2340;2468;2469;3014;3106;3593	True;True;True;True;True;True;True;True;True;True;True;True;True;True	12;414;688;689;1305;1306;1367;1379;1821;2407;2542;2543;3121;3214;3723	23;590;591;1058;1059;1060;1061;1970;1971;1972;2067;2096;2097;2098;2099;2814;2815;2816;2817;2818;2819;3743;3744;3981;3982;4854;4855;4856;5014;5799	43;694;695;1269;1270;1271;1272;1273;2419;2420;2421;2525;2579;2580;2581;2582;3439;3440;3441;3442;3443;3444;3445;3446;3447;3448;3449;3450;3451;3452;3453;3454;3455;3456;3457;4488;4489;4754;4755;5778;5779;5780;5956;6922;6923	43;695;1270;2419;2421;2525;2580;3440;4488;4754;4755;5780;5956;6922	97	81
P48164	P48164	22	22	11	40S ribosomal protein S7-B	RPS7B	sp|P48164|RS7B_YEAST 40S ribosomal protein S7-B OS=Saccharomyces cerevisiae (strain ATCC 204508 / S288c) OX=559292 GN=RPS7B PE=1 SV=1	1	22	22	11	76.8	76.8	50.5	21.634	190	190	0	237.71	45224000000	3768700000	37				447	46;240;590;591;701;702;1437;1438;1655;1661;1835;2172;2915;3506;3617;3619;3886;3887;3904;3905;4226;4227	True;True;True;True;True;True;True;True;True;True;True;True;True;True;True;True;True;True;True;True;True;True	46;250;610;611;722;723;1479;1480;1700;1706;1885;2235;3021;3632;3747;3749;4035;4036;4037;4054;4055;4383;4384	66;67;358;359;922;923;924;1118;1119;2262;2263;2620;2627;2628;2922;2923;3472;3473;3474;3475;4707;5652;5852;5855;6375;6376;6377;6378;6399;6400;6401;6402;6911;6912	95;96;413;414;415;1098;1099;1100;1101;1337;1338;2774;2775;2776;3192;3193;3201;3202;3579;3580;4171;4172;4173;4174;4175;5615;5616;6732;7005;7008;7680;7681;7682;7683;7684;7708;7709;7710;7711;8315;8316	96;413;1098;1101;1337;1338;2774;2776;3193;3201;3580;4172;5616;6732;7005;7008;7682;7683;7708;7711;8315;8316	136	129
P00950	P00950	16	16	16	Phosphoglycerate mutase 1	GPM1	sp|P00950|PMG1_YEAST Phosphoglycerate mutase 1 OS=Saccharomyces cerevisiae (strain ATCC 204508 / S288c) OX=559292 GN=GPM1 PE=1 SV=3	1	16	16	16	55.1	55.1	55.1	27.608	247	247	0	142	51207000000	3657600000	31				28	50;164;1382;1403;1449;1450;2063;2337;2536;2750;3067;3165;3721;4090;4213;4278	True;True;True;True;True;True;True;True;True;True;True;True;True;True;True;True	51;171;1424;1445;1491;1492;2125;2404;2613;2850;3175;3277;3857;3858;4243;4370;4436	77;248;2166;2205;2288;2289;2290;3319;3320;3740;4116;4426;4427;4958;4959;5095;5096;6052;6053;6054;6055;6675;6885;6886;6989;6990	106;291;2652;2698;2805;2806;2807;4003;4004;4485;4919;5266;5267;5268;5896;5897;6050;6051;6052;6053;6054;7273;7274;7275;7276;8024;8025;8277;8278;8279;8396;8397	106;291;2652;2698;2805;2807;4003;4485;4919;5267;5897;6050;7276;8024;8277;8396	11	178
Q3E7X9;P0C0X0	Q3E7X9;P0C0X0	4;3	4;3	4;3	40S ribosomal protein S28-A;40S ribosomal protein S28-B	RPS28A;RPS28B	sp|Q3E7X9|RS28A_YEAST 40S ribosomal protein S28-A OS=Saccharomyces cerevisiae (strain ATCC 204508 / S288c) OX=559292 GN=RPS28A PE=1 SV=1;sp|P0C0X0|RS28B_YEAST 40S ribosomal protein S28-B OS=Saccharomyces cerevisiae (strain ATCC 204508 / S288c) OX=559292 GN	2	4	4	4	40.3	40.3	40.3	7.5917	67	67;67	0	58.793	13875000000	3468800000	9				598	786;1242;2565;3652	True;True;True;True	810;1277;1278;2642;2643;3782	1237;1238;1930;1931;1932;4152;4153;5892;5893	1471;1472;2377;2378;2379;4958;4959;7047;7048	1471;2379;4958;7047	149;150	1;57
P87262;P40525	P87262;P40525	8;8	8;8	8;8	60S ribosomal protein L34-A;60S ribosomal protein L34-B	RPL34A;RPL34B	sp|P87262|RL34A_YEAST 60S ribosomal protein L34-A OS=Saccharomyces cerevisiae (strain ATCC 204508 / S288c) OX=559292 GN=RPL34A PE=1 SV=1;sp|P40525|RL34B_YEAST 60S ribosomal protein L34-B OS=Saccharomyces cerevisiae (strain ATCC 204508 / S288c) OX=559292 GN	2	8	8	8	53.7	53.7	53.7	13.639	121	121;121	0	65.996	16838000000	3367500000	13				407	80;418;1936;2061;2975;3051;3066;3640	True;True;True;True;True;True;True;True	82;435;1988;2123;3082;3159;3174;3770	121;122;619;620;621;3092;3315;3316;4801;4935;4957;5880	154;155;724;725;726;727;3754;3998;3999;5724;5873;5895;7034	154;726;3754;3999;5724;5873;5895;7034
P26784	P26784	22	22	11	60S ribosomal protein L16-A	RPL16A	sp|P26784|RL16A_YEAST 60S ribosomal protein L16-A OS=Saccharomyces cerevisiae (strain ATCC 204508 / S288c) OX=559292 GN=RPL16A PE=1 SV=3	1	22	22	11	62.3	62.3	35.2	22.201	199	199	0	172.43	36569000000	3324400000	28				221	61;1844;2022;2048;2075;2289;2290;2293;2294;2466;2467;3026;3084;3403;3404;3667;3750;3806;4001;4080;4156;4195	True;True;True;True;True;True;True;True;True;True;True;True;True;True;True;True;True;True;True;True;True;True	62;1896;2079;2108;2137;2355;2356;2359;2360;2540;2541;3133;3192;3525;3526;3527;3799;3891;3950;4153;4233;4312;4352	91;92;2944;3245;3246;3285;3339;3666;3667;3679;3680;3681;3979;3980;4897;4986;5509;5510;5511;5918;6108;6235;6236;6553;6658;6785;6842	123;124;3602;3921;3922;3965;4025;4405;4406;4407;4422;4423;4424;4752;4753;5831;5926;6567;6568;6569;7073;7336;7518;7519;7882;7997;7998;8161;8222	123;3602;3922;3965;4025;4406;4407;4422;4424;4752;4753;5831;5926;6568;6569;7073;7336;7519;7882;7997;8161;8222
P05319	P05319	6	6	6	60S acidic ribosomal protein P2-alpha	RPP2A	sp|P05319|RLA2_YEAST 60S acidic ribosomal protein P2-alpha OS=Saccharomyces cerevisiae (strain ATCC 204508 / S288c) OX=559292 GN=RPP2A PE=1 SV=1	1	6	6	6	54.7	54.7	54.7	10.746	106	106	0	91.919	19636000000	3272700000	12				47	151;152;2605;3399;4003;4214	True;True;True;True;True;True	157;158;2693;3520;4155;4371	227;228;229;230;4217;5496;6556;6887;6888;6889	268;269;270;271;5027;6547;6548;7885;8280;8281;8282;8283	268;269;5027;6547;7885;8281	25	1
P41057	P41057	7	7	6	40S ribosomal protein S29-A	RPS29A	sp|P41057|RS29A_YEAST 40S ribosomal protein S29-A OS=Saccharomyces cerevisiae (strain ATCC 204508 / S288c) OX=559292 GN=RPS29A PE=1 SV=3	1	7	7	6	69.6	69.6	50	6.6606	56	56	0	68.528	12545000000	3136300000	15				413	125;253;725;2072;3759;3760;4185	True;True;True;True;True;True;True	130;131;264;746;2134;3900;3901;4342	191;192;193;194;195;376;1147;1148;3334;6121;6122;6123;6124;6831	231;232;233;234;235;236;432;1368;1369;4018;7353;7354;7355;7356;8211	233;432;1368;4018;7353;7356;8211
P0CX30;P0CX29	P0CX30;P0CX29	8;8	8;8	8;8	40S ribosomal protein S23-B;40S ribosomal protein S23-A	RPS23B;RPS23A	sp|P0CX30|RS23B_YEAST 40S ribosomal protein S23-B OS=Saccharomyces cerevisiae (strain ATCC 204508 / S288c) OX=559292 GN=RPS23B PE=1 SV=1;sp|P0CX29|RS23A_YEAST 40S ribosomal protein S23-A OS=Saccharomyces cerevisiae (strain ATCC 204508 / S288c) OX=559292 GN	2	8	8	8	52.4	52.4	52.4	16.038	145	145;145	0	59.38	21601000000	3085800000	29				107	174;2050;3038;3358;3995;4008;4009;4096	True;True;True;True;True;True;True;True	181;2110;3145;3479;4147;4160;4161;4249	260;3289;3290;3291;3292;3293;4916;5428;5429;6539;6540;6541;6542;6543;6544;6545;6546;6547;6561;6562;6563;6683;6684	304;3969;3970;3971;3972;3973;5851;6463;6464;6465;7863;7864;7865;7866;7867;7868;7869;7870;7871;7872;7873;7874;7875;7876;7890;7891;7892;8033;8034	304;3970;5851;6465;7863;7890;7891;8034
P0CX28;P0CX27	P0CX28;P0CX27	6;6	6;6	6;6	60S ribosomal protein L42-B;60S ribosomal protein L42-A	RPL42B;RPL42A	sp|P0CX28|RL44B_YEAST 60S ribosomal protein L42-B OS=Saccharomyces cerevisiae (strain ATCC 204508 / S288c) OX=559292 GN=RPL42B PE=1 SV=1;sp|P0CX27|RL44A_YEAST 60S ribosomal protein L42-A OS=Saccharomyces cerevisiae (strain ATCC 204508 / S288c) OX=559292 GN	2	6	6	6	37.7	37.7	37.7	12.211	106	106;106	0	46.765	7719800000	2573300000	7				106	294;318;423;1361;1362;2954	True;True;True;True;True;True	305;330;440;1401;1402;3061	427;464;628;629;2134;2135;4766	489;532;734;735;2617;2618;5680	489;532;734;2617;2618;5680
P05759	P05759	9	9	5	Ubiquitin-40S ribosomal protein S31;Ubiquitin;40S ribosomal protein S31	RPS31	sp|P05759|RS31_YEAST Ubiquitin-40S ribosomal protein S31 OS=Saccharomyces cerevisiae (strain ATCC 204508 / S288c) OX=559292 GN=RPS31 PE=1 SV=3	1	9	9	5	53.3	53.3	22.4	17.216	152	152	0	122.47	15393000000	2565500000	23				62	641;642;823;1722;2123;2124;2996;3572;3613	True;True;True;True;True;True;True;True;True	661;662;847;1770;2186;2187;3103;3699;3743	1020;1021;1022;1023;1024;1289;1290;2746;2747;2748;2749;3409;3410;4828;4829;5757;5844	1223;1224;1225;1226;1227;1228;1229;1230;1524;1525;3363;3364;3365;3366;3367;3368;4106;4107;4108;5752;5753;6875;6997	1225;1230;1525;3366;4106;4108;5752;6875;6997
P05749	P05749	6	6	4	60S ribosomal protein L22-A	RPL22A	sp|P05749|RL22A_YEAST 60S ribosomal protein L22-A OS=Saccharomyces cerevisiae (strain ATCC 204508 / S288c) OX=559292 GN=RPL22A PE=1 SV=3	1	6	6	4	67.8	67.8	61.2	13.693	121	121	0	81.784	11645000000	2328900000	57				58	2096;2785;3518;3787;4222;4223	True;True;True;True;True;True	2159;2889;3645;3930;4379;4380	3375;3376;3377;4492;4493;5670;5671;6175;6176;6177;6178;6179;6180;6181;6182;6183;6184;6185;6186;6187;6188;6189;6190;6191;6192;6193;6194;6903;6904;6905;6906;6907;6908	4067;4068;4069;4070;4071;5366;5367;6755;6756;7415;7416;7417;7418;7419;7420;7421;7422;7423;7424;7425;7426;7427;7428;7429;7430;7431;7432;7433;7434;7435;7436;7437;7438;7439;7440;7441;7442;7443;7444;7445;7446;7447;7448;8299;8300;8301;8302;8303;8304;8305;8306;8307;8308;8309;8310;8311;8312	4070;5367;6755;7416;8299;8309
P02400	P02400	8	8	8	60S acidic ribosomal protein P2-beta	RPP2B	sp|P02400|RLA4_YEAST 60S acidic ribosomal protein P2-beta OS=Saccharomyces cerevisiae (strain ATCC 204508 / S288c) OX=559292 GN=RPP2B PE=1 SV=2	1	8	8	8	56.4	56.4	56.4	11.05	110	110	0	109.39	13353000000	2225400000	14				31	392;1275;1276;1690;1691;1692;2606;4215	True;True;True;True;True;True;True;True	408;1311;1312;1737;1738;1739;2694;4372	583;1977;1978;1979;1980;2671;2672;2673;2674;4218;4219;6890;6891	687;2426;2427;2428;2429;2430;2431;3262;3263;3264;3265;5028;5029;8284;8285	687;2427;2431;3262;3263;3265;5029;8285
P26785	P26785	20	9	9	60S ribosomal protein L16-B	RPL16B	sp|P26785|RL16B_YEAST 60S ribosomal protein L16-B OS=Saccharomyces cerevisiae (strain ATCC 204508 / S288c) OX=559292 GN=RPL16B PE=1 SV=3	1	20	9	9	62.6	35.4	35.4	22.249	198	198	0	75.239	21831000000	1984600000	25				222	57;1541;1542;1844;2049;2075;2115;2293;2294;2466;2467;3084;3097;3328;3329;3667;4002;4080;4156;4195	True;True;True;False;True;False;True;False;False;False;False;False;True;True;True;False;True;False;False;False	58;1585;1586;1896;2109;2137;2178;2359;2360;2540;2541;3192;3205;3445;3446;3799;4154;4233;4312;4352	85;86;2432;2433;2434;2435;2436;2437;2438;2944;3286;3287;3288;3339;3400;3679;3680;3681;3979;3980;4986;5003;5384;5385;5386;5387;5918;6554;6555;6658;6785;6842	115;116;117;2962;2963;2964;2965;2966;2967;2968;2969;2970;2971;3602;3966;3967;3968;4025;4097;4422;4423;4424;4752;4753;5926;5944;6417;6418;6419;6420;6421;7073;7883;7884;7997;7998;8161;8222	115;2963;2969;3602;3967;4025;4097;4422;4424;4752;4753;5926;5944;6417;6421;7073;7883;7997;8161;8222
P23301;P19211	P23301	12;3	12;3	12;3	Eukaryotic translation initiation factor 5A-1	HYP2	sp|P23301|IF5A1_YEAST Eukaryotic translation initiation factor 5A-1 OS=Saccharomyces cerevisiae (strain ATCC 204508 / S288c) OX=559292 GN=HYP2 PE=1 SV=3	2	12	12	12	70.1	70.1	70.1	17.114	157	157;157	0	176.76	15628000000	1953500000	29				200	270;271;533;1781;1948;1949;2160;2679;2698;3049;3844;3845	True;True;True;True;True;True;True;True;True;True;True;True	281;282;552;1830;2000;2001;2002;2223;2774;2796;3157;3988;3989	398;399;400;809;2829;3116;3117;3118;3119;3120;3121;3122;3453;3454;4323;4362;4931;4932;6297;6298;6299;6300;6301;6302;6303	458;459;460;949;3467;3780;3781;3782;3783;3784;3785;3786;3787;3788;4152;4153;5136;5196;5869;5870;7596;7597;7598;7599;7600;7601;7602;7603;7604	458;460;949;3467;3782;3788;4153;5136;5196;5870;7596;7604	91;92	44;80
P05318	P05318	2	2	2	60S acidic ribosomal protein P1-alpha	RPP1A	sp|P05318|RLA1_YEAST 60S acidic ribosomal protein P1-alpha OS=Saccharomyces cerevisiae (strain ATCC 204508 / S288c) OX=559292 GN=RPP1A PE=1 SV=4	1	2	2	2	43.4	43.4	43.4	10.908	106	106	0	81.762	7609600000	1902400000	19				46	2345;3375	True;True	2412;3496	3751;3752;5460;5461;5462;5463;5464;5465;5466;5467;5468;5469	4497;4498;6504;6505;6506;6507;6508;6509;6510;6511;6512;6513;6514;6515;6516;6517;6518;6519;6520	4498;6505
P41058	P41058	6	5	5	40S ribosomal protein S29-B	RPS29B	sp|P41058|RS29B_YEAST 40S ribosomal protein S29-B OS=Saccharomyces cerevisiae (strain ATCC 204508 / S288c) OX=559292 GN=RPS29B PE=1 SV=3	1	6	5	5	69.6	50	50	6.7276	56	56	0	39.746	6932500000	1733100000	8				414	125;252;724;2069;3761;4151	False;True;True;True;True;True	130;131;263;745;2131;3902;4305	191;192;193;194;195;375;1145;1146;3330;3331;6125;6126;6776	231;232;233;234;235;236;431;1366;1367;4014;4015;7357;7358;8152	233;431;1367;4014;7357;8152
P42942	P42942	27	27	27	Uncharacterized GTP-binding protein YGR210C		sp|P42942|YG4I_YEAST Uncharacterized GTP-binding protein YGR210C OS=Saccharomyces cerevisiae (strain ATCC 204508 / S288c) OX=559292 GN=YGR210C PE=1 SV=1	1	27	27	27	79.3	79.3	79.3	45.213	411	411	0	323.31	29685000000	1649200000	49				425	381;382;646;934;938;988;1208;1209;1331;1344;1493;1526;1654;2304;2542;2543;2667;2726;2852;2853;2890;3350;3387;3989;3990;4100;4206	True;True;True;True;True;True;True;True;True;True;True;True;True;True;True;True;True;True;True;True;True;True;True;True;True;True;True	396;397;666;961;965;1016;1238;1239;1368;1381;1537;1570;1699;2370;2619;2620;2762;2826;2957;2958;2996;3469;3470;3508;4141;4142;4253;4363	566;567;568;569;1031;1032;1462;1463;1464;1468;1469;1470;1545;1876;1877;1878;2068;2069;2101;2102;2354;2355;2402;2403;2619;3697;3698;4127;4128;4299;4396;4602;4603;4604;4605;4675;5416;5417;5418;5482;6532;6533;6534;6689;6873;6874	669;670;671;672;1237;1238;1752;1753;1754;1759;1760;1761;1866;1867;2317;2318;2319;2320;2526;2527;2584;2585;2879;2880;2929;2930;3191;4440;4441;4932;4933;5111;5235;5499;5500;5501;5502;5503;5504;5581;6450;6451;6452;6533;7856;7857;7858;8039;8260;8261;8262;8263	669;672;1238;1753;1761;1867;2317;2320;2527;2585;2879;2929;3191;4441;4932;4933;5111;5235;5499;5504;5581;6452;6533;7856;7858;8039;8260	125	187
Q3E754	Q3E754	7	7	1	40S ribosomal protein S21-B	RPS21B	sp|Q3E754|RS21B_YEAST 40S ribosomal protein S21-B OS=Saccharomyces cerevisiae (strain ATCC 204508 / S288c) OX=559292 GN=RPS21B PE=1 SV=1	1	7	7	1	81.6	81.6	18.4	9.7597	87	87	0	81.515	9304600000	1550800000	11				597	40;157;1251;2111;2576;2828;3336	True;True;True;True;True;True;True	40;164;1287;2174;2656;2657;2932;3453	59;237;238;1946;3395;4167;4168;4169;4566;5395;5396	86;278;279;2394;4092;4974;4975;4976;5461;6429;6430	86;278;2394;4092;4975;5461;6430	37	1
P24000	P24000	9	2	2	60S ribosomal protein L24-B	RPL24B	sp|P24000|RL24B_YEAST 60S ribosomal protein L24-B OS=Saccharomyces cerevisiae (strain ATCC 204508 / S288c) OX=559292 GN=RPL24B PE=1 SV=1	1	9	2	2	33.5	7.7	7.7	17.547	155	155	0	15.996	7749300000	1549900000	5				202	296;1169;1482;1890;1891;2604;3016;3266;3799	False;False;False;False;False;True;False;False;True	307;1199;1526;1942;1943;2691;2692;3123;3379;3943	429;430;431;1833;2339;2340;2341;2342;3021;3022;3023;3024;4213;4214;4215;4216;4859;4860;4861;4862;4863;5280;6228	491;492;493;494;495;2272;2863;2864;2865;2866;2867;3683;3684;3685;3686;5023;5024;5025;5026;5783;5784;5785;5786;5787;5788;5789;6281;7511	492;2272;2863;3683;3686;5023;5789;6281;7511	93	1
P53295	P53295	23	23	23	Ribosome-interacting GTPase 2	RBG2	sp|P53295|RBG2_YEAST Ribosome-interacting GTPase 2 OS=Saccharomyces cerevisiae (strain ATCC 204508 / S288c) OX=559292 GN=RBG2 PE=1 SV=1	1	23	23	23	64.1	64.1	64.1	41.006	368	368	0	294.51	28608000000	1430400000	36				476	139;317;335;446;735;760;1321;1488;1489;1490;1578;1579;2771;2950;3013;3145;3445;3633;4013;4065;4140;4253;4262	True;True;True;True;True;True;True;True;True;True;True;True;True;True;True;True;True;True;True;True;True;True;True	145;329;349;463;757;782;1358;1532;1533;1534;1623;1624;2874;3057;3120;3257;3568;3569;3763;4165;4217;4294;4411;4420	213;463;495;496;666;667;1163;1202;2054;2055;2348;2349;2350;2510;2511;2512;2513;4469;4470;4756;4757;4851;4852;4853;5073;5074;5564;5565;5566;5871;6568;6638;6748;6945;6967	254;531;575;576;776;777;1384;1430;2512;2513;2873;2874;2875;3069;3070;3071;3072;5340;5341;5670;5671;5775;5776;5777;6027;6028;6631;6632;6633;7024;7897;7973;7974;8103;8104;8350;8374	254;531;576;777;1384;1430;2513;2873;2874;2875;3069;3070;5341;5670;5777;6028;6632;7024;7897;7973;8104;8350;8374	138	146
O14467	O14467	11	11	11	Multiprotein-bridging factor 1	MBF1	sp|O14467|MBF1_YEAST Multiprotein-bridging factor 1 OS=Saccharomyces cerevisiae (strain ATCC 204508 / S288c) OX=559292 GN=MBF1 PE=1 SV=2	1	11	11	11	53.6	53.6	53.6	16.403	151	151	0	82.561	14095000000	1409500000	17				10	160;829;1228;1688;1941;2425;2892;3062;3063;3137;3774	True;True;True;True;True;True;True;True;True;True;True	167;853;1263;1735;1993;2499;2998;3170;3171;3249;3915	243;1299;1912;2668;2669;3104;3912;3913;4678;4679;4950;4951;5063;6154;6155;6156	285;286;1534;2356;3259;3260;3766;4681;4682;5584;5585;5888;5889;6017;7393;7394;7395	286;1534;2356;3259;3766;4682;5584;5888;5889;6017;7393
P10622	P10622	2	2	2	60S acidic ribosomal protein P1-beta	RPP1B	sp|P10622|RLA3_YEAST 60S acidic ribosomal protein P1-beta OS=Saccharomyces cerevisiae (strain ATCC 204508 / S288c) OX=559292 GN=RPP1B PE=1 SV=3	1	2	2	2	42.5	42.5	42.5	10.667	106	106	0	29.913	4228400000	1409500000	4				128	13;3132	True;True	13;3242	24;25;26;5048	44;45;46;5993;5994	44;5993
P38788	P38788	33	33	33	Ribosome-associated complex subunit SSZ1	SSZ1	sp|P38788|SSZ1_YEAST Ribosome-associated complex subunit SSZ1 OS=Saccharomyces cerevisiae (strain ATCC 204508 / S288c) OX=559292 GN=SSZ1 PE=1 SV=2	1	33	33	33	75.8	75.8	75.8	58.237	538	538	0	323.31	39659000000	1367500000	52				352	65;162;411;461;462;587;638;733;1091;1101;1563;1977;2014;2079;2267;2271;2272;2284;2354;2487;2488;2553;2630;2655;2656;2671;3118;3359;3594;3615;3804;3819;4160	True;True;True;True;True;True;True;True;True;True;True;True;True;True;True;True;True;True;True;True;True;True;True;True;True;True;True;True;True;True;True;True;True	66;169;428;478;479;607;658;755;1121;1131;1607;2032;2070;2142;2332;2336;2337;2350;2421;2422;2563;2564;2630;2721;2722;2749;2750;2766;3228;3480;3724;3745;3948;3963;4316	96;97;245;246;611;684;685;686;918;919;1016;1161;1706;1707;1725;1726;2471;3169;3230;3346;3632;3633;3638;3639;3640;3660;3661;3762;3763;4022;4023;4024;4139;4247;4248;4283;4284;4285;4311;5032;5430;5431;5800;5846;5847;6233;6259;6789	128;129;288;289;716;794;795;796;1093;1094;1095;1216;1217;1382;2082;2083;2139;2140;2141;3014;3839;3840;3904;4032;4371;4372;4377;4378;4379;4399;4400;4508;4509;4800;4801;4802;4803;4804;4945;5059;5060;5095;5096;5097;5123;5977;6466;6467;6924;6999;7000;7516;7548;8165	129;289;716;794;795;1093;1216;1382;2083;2141;3014;3839;3904;4032;4371;4377;4378;4399;4509;4801;4804;4945;5059;5095;5096;5123;5977;6467;6924;6999;7516;7548;8165	116;117	299;499
P39015	P39015	22	22	22	Suppressor protein STM1	STM1	sp|P39015|STM1_YEAST Suppressor protein STM1 OS=Saccharomyces cerevisiae (strain ATCC 204508 / S288c) OX=559292 GN=STM1 PE=1 SV=3	1	22	22	22	75.1	75.1	75.1	29.995	273	273	0	323.31	15994000000	1332900000	90				368	54;633;776;866;1530;1823;1894;1968;2027;2043;2711;2793;2854;3228;3229;3306;3307;3465;3580;3581;3952;3953	True;True;True;True;True;True;True;True;True;True;True;True;True;True;True;True;True;True;True;True;True;True	55;653;798;892;1574;1873;1946;2023;2085;2102;2811;2897;2959;3341;3342;3422;3423;3590;3710;3711;4104;4105	82;1000;1001;1002;1003;1004;1005;1006;1007;1008;1009;1010;1218;1219;1220;1221;1222;1350;2414;2895;2896;2897;3030;3031;3157;3258;3259;3277;3278;4379;4505;4606;5221;5222;5351;5352;5353;5354;5355;5356;5357;5358;5359;5360;5596;5597;5778;5779;5780;5781;5782;5783;6483;6484;6485;6486	111;112;1189;1190;1191;1192;1193;1194;1195;1196;1197;1198;1199;1200;1201;1202;1203;1204;1205;1206;1207;1208;1209;1210;1447;1448;1449;1450;1451;1452;1453;1454;1455;1611;2943;3542;3543;3544;3545;3546;3547;3548;3549;3550;3551;3692;3693;3826;3935;3936;3957;3958;5215;5216;5217;5382;5505;6220;6221;6375;6376;6377;6378;6379;6380;6381;6382;6383;6384;6385;6386;6387;6388;6389;6390;6391;6392;6393;6668;6669;6…	112;1191;1448;1611;2943;3543;3693;3826;3935;3958;5215;5382;5505;6220;6221;6376;6393;6668;6899;6903;7804;7806
Q12672	Q12672	10	2	2	60S ribosomal protein L21-B	RPL21B	sp|Q12672|RL21B_YEAST 60S ribosomal protein L21-B OS=Saccharomyces cerevisiae (strain ATCC 204508 / S288c) OX=559292 GN=RPL21B PE=1 SV=1	1	10	2	2	53.8	7.5	7.5	18.274	160	160	0	16.624	8954200000	1279200000	5				596	288;289;425;1373;1796;1908;2371;3366;3544;3816	False;False;False;True;False;True;False;False;False;False	299;300;442;1414;1415;1846;1960;2439;3487;3671;3960	417;418;419;631;632;2154;2155;2156;2157;2851;2852;3052;3783;3784;5440;5709;6256	478;479;480;481;737;738;2639;2640;2641;2642;3491;3492;3714;4531;4532;6476;6796;7545	478;480;738;2642;3491;3714;4532;6476;6796;7545	148	27
P16387	P16387	28	28	28	Pyruvate dehydrogenase E1 component subunit alpha, mitochondrial	PDA1	sp|P16387|ODPA_YEAST Pyruvate dehydrogenase E1 component subunit alpha, mitochondrial OS=Saccharomyces cerevisiae (strain ATCC 204508 / S288c) OX=559292 GN=PDA1 PE=1 SV=2	1	28	28	28	65.2	65.2	65.2	46.343	420	420	0	259.19	32834000000	1262800000	50				159	345;377;421;449;600;1108;1236;1259;1290;1711;2076;2152;2451;2538;2575;2590;2674;2985;3012;3046;3239;3340;3341;3665;3941;4173;4188;4277	True;True;True;True;True;True;True;True;True;True;True;True;True;True;True;True;True;True;True;True;True;True;True;True;True;True;True;True	359;391;392;438;466;620;1138;1271;1295;1326;1759;2138;2215;2525;2615;2654;2655;2675;2769;3092;3119;3153;3154;3352;3457;3458;3459;3460;3796;3797;4093;4329;4330;4345;4435	508;560;561;562;625;670;935;1734;1735;1736;1923;1955;1956;1957;1998;2723;3340;3341;3444;3947;4118;4119;4165;4166;4189;4190;4191;4315;4813;4850;4925;4926;4927;4928;5238;5401;5402;5403;5404;5405;5914;5915;6455;6456;6806;6807;6808;6809;6834;6988	590;662;663;664;665;731;780;1112;2149;2150;2151;2368;2404;2405;2406;2450;3322;4026;4027;4143;4717;4921;4922;4972;4973;4996;4997;4998;4999;5127;5737;5774;5863;5864;5865;5866;6238;6435;6436;6437;6438;6439;7069;7070;7769;7770;8184;8185;8186;8187;8214;8395	590;664;731;780;1112;2150;2368;2404;2450;3322;4027;4143;4717;4921;4972;4998;5127;5737;5774;5865;6238;6436;6437;7070;7770;8187;8214;8395	80;81;82;83;84;85	94;96;159;259;314;330
Q02326	Q02326	16	8	8	60S ribosomal protein L6-A	RPL6A	sp|Q02326|RL6A_YEAST 60S ribosomal protein L6-A OS=Saccharomyces cerevisiae (strain ATCC 204508 / S288c) OX=559292 GN=RPL6A PE=1 SV=2	1	16	8	8	67.6	34.1	34.1	19.961	176	176	0	79.57	12584000000	1258400000	16				512	70;323;629;982;1401;1867;2696;2697;2981;3783;3943;3944;4006;4130;4131;4282	True;False;True;False;True;True;True;True;False;False;False;False;False;True;True;False	71;336;649;1010;1443;1919;2793;2794;2795;3088;3925;4095;4096;4158;4284;4285;4440	105;106;107;472;473;474;475;476;477;478;479;480;996;1527;2201;2202;2985;2986;4359;4360;4361;4808;6167;6168;6458;6459;6559;6729;6730;6731;6995	138;139;140;540;541;542;543;544;545;546;547;548;549;550;551;552;553;554;555;556;557;558;559;1183;1184;1819;2691;2692;3644;3645;5193;5194;5195;5731;5732;7407;7408;7772;7773;7888;8081;8082;8083;8084;8085;8402	140;541;1184;1819;2692;3645;5193;5195;5732;7408;7772;7773;7888;8081;8082;8402	144	173
P00359	P00359	21	21	7	Glyceraldehyde-3-phosphate dehydrogenase 3	TDH3	sp|P00359|G3P3_YEAST Glyceraldehyde-3-phosphate dehydrogenase 3 OS=Saccharomyces cerevisiae (strain ATCC 204508 / S288c) OX=559292 GN=TDH3 PE=1 SV=3	1	21	21	7	75	75	41.3	35.746	332	332	0	323.31	25020000000	1251000000	43				15	839;840;1311;1465;1476;1478;1794;2059;2282;2365;2366;2477;2525;3470;3857;3967;4042;4043;4062;4137;4138	True;True;True;True;True;True;True;True;True;True;True;True;True;True;True;True;True;True;True;True;True	863;864;1348;1508;1509;1520;1522;1844;2120;2121;2348;2433;2434;2551;2552;2602;3595;4002;4003;4119;4194;4195;4214;4291;4292	1310;1311;1312;2035;2036;2313;2314;2332;2334;2335;2848;2849;3308;3309;3310;3657;3658;3774;3775;3776;3777;4006;4007;4099;4100;5603;6328;6329;6330;6503;6602;6603;6604;6605;6632;6633;6741;6742;6743;6744;6745;6746	1548;1549;1550;2493;2494;2835;2836;2856;2858;2859;3488;3489;3988;3989;3990;4396;4397;4521;4522;4523;4524;4783;4784;4901;4902;6678;6679;7630;7631;7632;7826;7932;7933;7934;7935;7965;7966;7967;8096;8097;8098;8099;8100;8101	1548;1550;2493;2836;2856;2858;3488;3990;4397;4521;4524;4784;4901;6678;7632;7826;7933;7935;7967;8097;8101	3;4;5;6	44;131;173;229
P00549;P52489	P00549	37;2	37;2	37;2	Pyruvate kinase 1	CDC19	sp|P00549|KPYK1_YEAST Pyruvate kinase 1 OS=Saccharomyces cerevisiae (strain ATCC 204508 / S288c) OX=559292 GN=CDC19 PE=1 SV=2	2	37	37	37	81	81	81	54.544	500	500;506	0	323.31	30337000000	1083500000	58				18	35;74;95;116;148;173;799;851;852;1095;1096;1234;1306;1307;1314;1315;1527;1682;1695;1886;1997;2483;2484;2621;2662;2702;2846;2857;3140;3304;3464;3540;3541;3635;3676;4012;4261	True;True;True;True;True;True;True;True;True;True;True;True;True;True;True;True;True;True;True;True;True;True;True;True;True;True;True;True;True;True;True;True;True;True;True;True;True	35;76;98;119;154;180;823;875;876;1125;1126;1269;1343;1344;1351;1352;1571;1729;1742;1938;2052;2559;2560;2710;2711;2756;2800;2801;2951;2962;3252;3420;3589;3667;3668;3765;3808;4164;4419	53;112;113;114;147;177;223;224;259;1258;1326;1327;1712;1713;1714;1921;2028;2029;2030;2040;2041;2042;2043;2404;2405;2661;2680;3014;3015;3201;3202;3203;4018;4019;4235;4236;4237;4292;4293;4367;4368;4592;4609;5067;5347;5348;5349;5595;5703;5704;5705;5873;5874;5950;6566;6567;6963;6964;6965;6966	79;145;146;147;181;182;217;264;265;303;1492;1564;1565;2088;2089;2090;2366;2484;2485;2486;2487;2498;2499;2500;2501;2931;2932;3251;3272;3674;3675;3875;3876;3877;4796;4797;5047;5048;5049;5104;5105;5203;5204;5489;5508;6021;6371;6372;6373;6667;6790;6791;6792;7026;7027;7111;7895;7896;8370;8371;8372;8373	79;146;181;217;265;303;1492;1564;1565;2088;2090;2366;2484;2487;2498;2501;2931;3251;3272;3674;3876;4796;4797;5049;5105;5204;5489;5508;6021;6371;6667;6790;6792;7027;7111;7896;8370	7;8	50;209
P32527	P32527	25	25	25	Zuotin	ZUO1	sp|P32527|ZUO1_YEAST Zuotin OS=Saccharomyces cerevisiae (strain ATCC 204508 / S288c) OX=559292 GN=ZUO1 PE=1 SV=1	1	25	25	25	56.6	56.6	56.6	49.019	433	433	0	311.55	21445000000	1072200000	60				264	77;78;298;299;336;616;617;844;923;1000;1900;2015;2398;2582;2583;2706;2953;3057;3446;3500;3501;3575;3645;3712;4199	True;True;True;True;True;True;True;True;True;True;True;True;True;True;True;True;True;True;True;True;True;True;True;True;True	79;80;309;310;350;636;637;868;950;1029;1952;2071;2472;2664;2665;2666;2806;3060;3165;3570;3571;3626;3627;3705;3775;3847;4356	117;118;119;433;434;435;497;979;980;1316;1317;1318;1449;1560;1561;3037;3038;3231;3858;4177;4178;4179;4180;4373;4374;4765;4942;5567;5568;5638;5639;5640;5641;5642;5643;5771;5885;6034;6035;6036;6037;6038;6039;6849;6850;6851	150;151;152;497;498;499;500;501;577;1164;1165;1166;1554;1555;1556;1738;1884;1885;3699;3700;3905;4618;4984;4985;4986;4987;5209;5210;5679;5880;6634;6635;6714;6715;6716;6717;6718;6719;6720;6721;6722;6892;7039;7244;7245;7246;7247;7248;7249;7250;7251;7252;7253;7254;7255;7256;7257;7258;7259;7260;8229;8230;8231	150;152;498;501;577;1164;1166;1555;1738;1884;3700;3905;4618;4984;4987;5209;5679;5880;6635;6714;6721;6892;7039;7244;8231	104;105	102;288
P10081	P10081	26	26	26	ATP-dependent RNA helicase eIF4A	TIF1	sp|P10081|IF4A_YEAST ATP-dependent RNA helicase eIF4A OS=Saccharomyces cerevisiae (strain ATCC 204508 / S288c) OX=559292 GN=TIF1 PE=1 SV=3	1	26	26	26	64.8	64.8	64.8	44.697	395	395	0	323.31	21792000000	1037700000	39				124	156;279;437;452;744;899;1036;1152;1153;1299;1305;1646;1861;1901;2025;2426;2581;2668;3025;3142;3534;3805;3839;3840;4068;4082	True;True;True;True;True;True;True;True;True;True;True;True;True;True;True;True;True;True;True;True;True;True;True;True;True;True	162;163;290;454;469;766;925;1065;1182;1183;1335;1342;1691;1913;1953;2083;2500;2662;2663;2763;3132;3254;3661;3949;3983;3984;4220;4221;4235	234;235;236;408;646;673;1183;1403;1604;1811;1812;1813;2010;2011;2026;2027;2611;2975;2976;3039;3040;3256;3914;4175;4176;4300;4301;4895;4896;5069;5691;6234;6290;6291;6292;6641;6642;6643;6661	275;276;277;468;753;783;1410;1682;1683;1930;2244;2245;2246;2463;2464;2481;2482;2483;3183;3634;3635;3701;3702;3933;4683;4982;4983;5112;5113;5829;5830;6023;6777;7517;7589;7590;7591;7977;7978;7979;8001	277;468;753;783;1410;1683;1930;2244;2246;2463;2482;3183;3635;3702;3933;4683;4983;5113;5829;6023;6777;7517;7589;7590;7978;8001	59;60;61	54;111;175
P32473	P32473	13	13	13	Pyruvate dehydrogenase E1 component subunit beta, mitochondrial	PDB1	sp|P32473|ODPB_YEAST Pyruvate dehydrogenase E1 component subunit beta, mitochondrial OS=Saccharomyces cerevisiae (strain ATCC 204508 / S288c) OX=559292 GN=PDB1 PE=1 SV=2	1	13	13	13	53.3	53.3	53.3	40.053	366	366	0	147.75	15823000000	988920000	21				254	627;682;755;1202;1238;2073;2822;3083;3214;3547;3928;4047;4192	True;True;True;True;True;True;True;True;True;True;True;True;True	647;703;777;1232;1273;2135;2926;3191;3327;3674;4078;4199;4349	994;1077;1196;1197;1870;1926;3335;3336;4554;4984;4985;5198;5199;5712;6429;6430;6609;6610;6839	1181;1289;1423;1424;1425;2311;2373;4019;4020;5447;5924;5925;6196;6197;6799;7740;7741;7742;7940;7941;8219	1181;1289;1423;2311;2373;4020;5447;5925;6196;6799;7740;7941;8219	103	123
Q02642	Q02642	6	6	6	Nascent polypeptide-associated complex subunit beta-1	EGD1	sp|Q02642|NACB1_YEAST Nascent polypeptide-associated complex subunit beta-1 OS=Saccharomyces cerevisiae (strain ATCC 204508 / S288c) OX=559292 GN=EGD1 PE=1 SV=2	1	6	6	6	47.1	47.1	47.1	17.02	157	157	0	108.65	7841000000	980130000	20				513	267;1859;2218;2219;2412;3835	True;True;True;True;True;True	278;1911;2281;2282;2486;3979	391;392;2967;2968;2969;2970;2971;2972;3546;3547;3548;3878;6278;6279	447;448;449;450;451;452;3625;3626;3627;3628;3629;3630;3631;4273;4274;4275;4642;7568;7569;7570	447;3625;4273;4274;4642;7570
P33442	P33442	27	5	5	40S ribosomal protein S1-A	RPS1A	sp|P33442|RS3A1_YEAST 40S ribosomal protein S1-A OS=Saccharomyces cerevisiae (strain ATCC 204508 / S288c) OX=559292 GN=RPS1A PE=1 SV=2	1	27	5	5	74.9	13.7	13.7	28.743	255	255	0	35.386	15964000000	939040000	5				290	281;492;856;909;910;1262;1263;1430;1534;1535;1875;2032;2051;2067;2262;2263;2430;2753;2754;3015;3673;3859;4016;4045;4049;4050;4116	False;False;True;False;False;False;False;False;False;False;False;True;True;False;False;False;False;False;False;False;False;True;True;False;False;False;False	292;510;880;935;936;937;1298;1299;1472;1578;1579;1927;2090;2111;2129;2327;2328;2504;2853;2854;2855;2856;3122;3805;4005;4168;4197;4201;4202;4270	410;749;750;751;752;753;754;755;756;1331;1415;1416;1417;1418;1419;1420;1421;1422;1423;1424;1425;1426;1427;1428;1429;1430;1431;1432;1433;1962;1963;1964;2244;2245;2246;2422;2423;2424;2425;2994;2995;3264;3294;3327;3328;3621;3622;3623;3919;4431;4432;4433;4434;4435;4436;4437;4438;4439;4440;4857;4858;5930;6332;6571;6607;6612;6613;6614;6615;6616;6617;6618;6619;6620;6709;6710	470;471;882;883;884;885;886;887;888;889;890;891;892;1569;1696;1697;1698;1699;1700;1701;1702;1703;1704;1705;1706;1707;1708;1709;1710;1711;1712;1713;1714;1715;1716;1717;1718;1719;1720;2411;2412;2413;2742;2743;2744;2745;2746;2952;2953;2954;2955;3653;3654;3941;3974;4011;4012;4354;4355;4356;4357;4689;5272;5273;5274;5275;5276;5277;5278;5279;5280;5281;5781;5782;7088;7089;7634;7900;7937;7938;7943;7944;79…	470;882;1569;1699;1720;2411;2412;2744;2952;2955;3653;3941;3974;4012;4354;4357;4689;5274;5279;5781;7088;7634;7900;7937;7944;7947;8059	89;90	103;229
P04147	P04147	37	37	37	Polyadenylate-binding protein, cytoplasmic and nuclear	PAB1	sp|P04147|PABP_YEAST Polyadenylate-binding protein, cytoplasmic and nuclear OS=Saccharomyces cerevisiae (strain ATCC 204508 / S288c) OX=559292 GN=PAB1 PE=1 SV=4	1	37	37	37	68.3	68.3	68.3	64.343	577	577	0	323.31	29670000000	927190000	56				39	44;133;143;241;361;621;634;635;808;936;1112;1113;1114;1115;1271;1318;1757;1831;1897;1928;1994;2654;2700;2701;2723;2748;2752;2788;2849;2869;2870;3071;3326;3448;3678;3679;4254	True;True;True;True;True;True;True;True;True;True;True;True;True;True;True;True;True;True;True;True;True;True;True;True;True;True;True;True;True;True;True;True;True;True;True;True;True	44;139;149;251;375;641;654;655;832;963;1142;1143;1144;1145;1307;1355;1806;1881;1949;1980;2049;2748;2798;2799;2823;2848;2852;2892;2954;2974;2975;3179;3443;3573;3810;3811;4412	63;64;205;206;218;360;536;987;1011;1012;1013;1269;1270;1466;1740;1741;1742;1743;1744;1745;1973;2046;2047;2795;2915;2916;3034;3078;3079;3197;4282;4364;4365;4366;4392;4424;4429;4430;4497;4498;4598;4639;4640;4641;4963;4964;5382;5570;5953;5954;6946	91;92;93;246;247;259;416;633;1174;1211;1212;1213;1504;1505;1757;2155;2156;2157;2158;2159;2160;2161;2422;2504;2505;3419;3572;3573;3696;3740;3741;3871;5094;5198;5199;5200;5201;5202;5230;5263;5264;5270;5271;5372;5373;5495;5543;5544;5545;5901;5902;6415;6637;7114;7115;8351	93;246;259;416;633;1174;1211;1212;1504;1757;2156;2158;2159;2161;2422;2504;3419;3572;3696;3741;3871;5094;5198;5200;5230;5263;5270;5373;5495;5543;5545;5902;6415;6637;7114;7115;8351
P12695	P12695	17	17	17	Dihydrolipoyllysine-residue acetyltransferase component of pyruvate dehydrogenase complex, mitochondrial	LAT1	sp|P12695|ODP2_YEAST Dihydrolipoyllysine-residue acetyltransferase component of pyruvate dehydrogenase complex, mitochondrial OS=Saccharomyces cerevisiae (strain ATCC 204508 / S288c) OX=559292 GN=LAT1 PE=1 SV=1	1	17	17	17	45	45	45	51.817	482	482	0	184.81	20773000000	903170000	26				139	43;53;295;463;501;502;959;1213;1538;1984;2452;2810;2959;3081;3715;3754;3958	True;True;True;True;True;True;True;True;True;True;True;True;True;True;True;True;True	43;54;306;480;519;520;986;1244;1582;2039;2526;2914;3066;3189;3850;3895;4110	62;81;428;687;766;767;768;769;770;1496;1886;2429;3182;3948;4527;4772;4980;4981;6043;6044;6116;6492	89;90;110;490;797;902;903;904;905;906;1787;2329;2330;2959;3853;4718;4719;5404;5686;5919;5920;7264;7265;7347;7348;7812	89;110;490;797;903;905;1787;2329;2959;3853;4719;5404;5686;5919;7264;7347;7812
P10592;P22202	P10592	35;10	35;10	9;2	Heat shock protein SSA2	SSA2	sp|P10592|HSP72_YEAST Heat shock protein SSA2 OS=Saccharomyces cerevisiae (strain ATCC 204508 / S288c) OX=559292 GN=SSA2 PE=1 SV=3	2	35	35	9	62.1	62.1	20	69.469	639	639;642	0	323.31	29067000000	807410000	66				127	306;334;372;431;773;826;913;915;954;1319;1600;1601;1760;2000;2144;2239;2240;2453;2513;2514;2526;2602;2689;2780;2781;2803;3156;3210;3303;3332;3381;3653;3701;3769;3938	True;True;True;True;True;True;True;True;True;True;True;True;True;True;True;True;True;True;True;True;True;True;True;True;True;True;True;True;True;True;True;True;True;True;True	318;348;386;448;795;850;940;942;981;1356;1645;1646;1809;2055;2207;2304;2305;2527;2590;2591;2603;2687;2688;2785;2786;2883;2884;2885;2907;3268;3323;3419;3449;3502;3783;3835;3910;4090	445;446;493;494;553;554;639;640;1215;1293;1436;1438;1439;1440;1488;1489;1490;2048;2049;2050;2545;2546;2547;2548;2798;3209;3431;3577;3578;3579;3580;3581;3949;4077;4078;4079;4080;4101;4102;4206;4207;4208;4338;4339;4485;4486;4487;4516;4517;4518;5086;5192;5193;5346;5390;5475;5894;5895;5992;6149;6450;6451	511;512;573;574;654;655;745;746;747;1444;1528;1723;1725;1726;1727;1728;1729;1779;1780;1781;2506;2507;2508;3106;3107;3108;3109;3110;3111;3422;3883;4129;4304;4305;4306;4307;4308;4720;4876;4877;4878;4879;4903;4904;5014;5015;5016;5151;5152;5357;5358;5359;5360;5393;5394;5395;6040;6190;6191;6370;6424;6526;7049;7050;7160;7388;7764;7765	512;574;654;747;1444;1528;1723;1727;1780;2508;3107;3110;3422;3883;4129;4304;4308;4720;4877;4878;4904;5016;5152;5357;5360;5395;6040;6191;6370;6424;6526;7049;7160;7388;7764	62;64;65	59;85;125
P40495	P40495	25	25	25	Homoisocitrate dehydrogenase, mitochondrial	LYS12	sp|P40495|LYS12_YEAST Homoisocitrate dehydrogenase, mitochondrial OS=Saccharomyces cerevisiae (strain ATCC 204508 / S288c) OX=559292 GN=LYS12 PE=1 SV=1	1	25	25	25	58.2	58.2	58.2	40.068	371	371	0	274.16	15520000000	705480000	35				404	227;329;696;697;785;793;794;801;1145;1186;1244;1473;1474;1739;2003;2968;3021;3282;3283;3310;3370;3788;3789;3903;4238	True;True;True;True;True;True;True;True;True;True;True;True;True;True;True;True;True;True;True;True;True;True;True;True;True	237;343;717;718;808;809;817;818;825;1175;1216;1280;1517;1518;1787;2058;3075;3128;3396;3397;3426;3491;3931;3932;4053;4396	337;488;1113;1114;1233;1234;1235;1236;1248;1249;1250;1260;1261;1804;1852;1934;1935;2328;2329;2330;2768;3213;4790;4869;5304;5305;5363;5451;5452;6195;6196;6197;6398;6928;6929	387;568;1332;1333;1467;1468;1469;1470;1482;1483;1484;1494;1495;1496;2236;2237;2292;2293;2381;2382;2852;2853;2854;3387;3887;5713;5795;6316;6317;6396;6494;6495;7449;7450;7451;7707;8332;8333	387;568;1332;1333;1470;1482;1484;1495;2236;2292;2381;2852;2853;3387;3887;5713;5795;6316;6317;6396;6494;7449;7450;7707;8332	122	117
P46990	P46990	10	1	1	60S ribosomal protein L17-B	RPL17B	sp|P46990|RL17B_YEAST 60S ribosomal protein L17-B OS=Saccharomyces cerevisiae (strain ATCC 204508 / S288c) OX=559292 GN=RPL17B PE=1 SV=2	1	10	1	1	52.2	5.4	5.4	20.551	184	184	0	8.3113	4285900000	612280000	2				436	307;828;981;1049;1699;1700;2554;3003;4163;4218	False;False;False;False;False;False;False;False;False;True	319;852;1009;1079;1746;1747;2631;3110;4319;4375	447;1298;1526;1637;1638;1639;1640;2686;2687;2688;2689;2690;2691;2692;2693;2694;2695;2696;2697;2698;2699;4140;4141;4839;6792;6793;6895;6896;6897	513;1533;1818;1988;1989;1990;1991;1992;1993;1994;1995;3278;3279;3280;3281;3282;3283;3284;3285;3286;3287;3288;3289;3290;3291;4946;4947;5763;8168;8169;8289;8290;8291	513;1533;1818;1989;3278;3285;4947;5763;8169;8290
P0C2H8	P0C2H8	10	1	1	60S ribosomal protein L31-A	RPL31A	sp|P0C2H8|RL31A_YEAST 60S ribosomal protein L31-A OS=Saccharomyces cerevisiae (strain ATCC 204508 / S288c) OX=559292 GN=RPL31A PE=1 SV=1	1	10	1	1	69.9	8	8	12.953	113	113	0.0018519	6.598	4117800000	588260000	4				99	115;872;873;1210;2106;2227;2232;2675;2775;3035	False;False;False;False;False;False;True;False;False;False	118;898;899;1240;2169;2290;2295;2296;2770;2878;3142	176;1361;1362;1363;1879;1880;3389;3557;3563;3564;3565;3566;3567;4316;4317;4318;4479;4480;4912	216;1625;1626;1627;2321;2322;2323;4085;4086;4284;4290;4291;4292;4293;4294;5128;5129;5130;5131;5350;5351;5846	216;1625;1626;2322;4085;4284;4290;5130;5350;5846	40	44
Q03768	Q03768	12	12	12	Protein GIR2	GIR2	sp|Q03768|GIR2_YEAST Protein GIR2 OS=Saccharomyces cerevisiae (strain ATCC 204508 / S288c) OX=559292 GN=GIR2 PE=1 SV=1	1	12	12	12	46.8	46.8	46.8	31.03	265	265	0	103.2	4694700000	521630000	13				527	416;417;655;693;824;1336;1620;1877;2136;2137;2570;2978	True;True;True;True;True;True;True;True;True;True;True;True	433;434;675;714;848;1373;1665;1929;2199;2200;2648;2649;3085	617;618;1043;1110;1291;2088;2573;2998;2999;3423;3424;4159;4160;4804	722;723;1250;1329;1526;2571;3139;3657;3658;4121;4122;4965;4966;4967;5727	722;723;1250;1329;1526;2571;3139;3658;4121;4122;4966;5727	146	1
P00330;P00331;P38113	P00330	15;5;1	15;5;1	13;4;1	Alcohol dehydrogenase 1	ADH1	sp|P00330|ADH1_YEAST Alcohol dehydrogenase 1 OS=Saccharomyces cerevisiae (strain ATCC 204508 / S288c) OX=559292 GN=ADH1 PE=1 SV=5	3	15	15	13	54.3	54.3	46.3	36.849	348	348;348;351	0	136.17	8857500000	521030000	25				13	255;260;503;625;726;1308;1555;2390;3105;3205;3218;3893;4057;4265;4288	True;True;True;True;True;True;True;True;True;True;True;True;True;True;True	266;271;521;645;747;1345;1599;2463;3213;3318;3331;4043;4209;4423;4447	378;384;771;992;1149;1150;2031;2032;2454;3840;3841;5011;5012;5013;5187;5203;6385;6386;6387;6627;6970;6971;7003	434;440;907;1179;1370;1371;2488;2489;2987;4598;4599;5952;5953;5954;5955;6185;6201;7693;7694;7695;7959;7960;8377;8378;8411	434;440;907;1179;1370;2488;2987;4599;5952;6185;6201;7694;7959;8378;8411
P17076	P17076	24	5	5	60S ribosomal protein L8-A	RPL8A	sp|P17076|RL8A_YEAST 60S ribosomal protein L8-A OS=Saccharomyces cerevisiae (strain ATCC 204508 / S288c) OX=559292 GN=RPL8A PE=1 SV=4	1	24	5	5	67.2	13.7	13.7	28.124	256	256	0	42.565	7708400000	513900000	11				167	58;1448;1914;1966;2213;2291;2511;2521;2522;2523;2589;2682;2776;2877;3242;3670;3671;3672;3749;3963;4181;4182;4259;4260	False;False;False;True;False;False;False;False;False;False;True;False;False;False;False;True;False;False;False;False;True;True;False;False	59;1490;1966;2020;2021;2276;2357;2588;2598;2599;2600;2674;2777;2879;2982;3355;3802;3803;3804;3890;4115;4338;4339;4417;4418	87;2287;3061;3153;3154;3155;3540;3668;3669;3670;3671;3672;3673;3674;3675;3676;3677;4063;4064;4065;4066;4067;4068;4087;4088;4089;4090;4091;4092;4093;4094;4095;4096;4188;4326;4327;4481;4651;5245;5246;5247;5924;5925;5926;5927;5928;5929;6107;6498;6499;6822;6823;6824;6825;6959;6960;6961;6962	118;2804;3723;3822;3823;3824;4267;4408;4409;4410;4411;4412;4413;4414;4415;4416;4417;4418;4419;4420;4849;4850;4851;4852;4853;4854;4855;4856;4857;4858;4859;4860;4861;4886;4887;4888;4889;4890;4891;4892;4893;4894;4895;4896;4897;4898;4995;5139;5140;5352;5353;5556;6245;6246;6247;6248;7079;7080;7081;7082;7083;7084;7085;7086;7087;7335;7820;7821;7822;8200;8201;8202;8203;8366;8367;8368;8369	118;2804;3723;3823;4267;4408;4850;4886;4888;4893;4995;5139;5352;5556;6248;7081;7082;7087;7335;7822;8200;8203;8367;8368	86	173
P38879	P38879	7	7	7	Nascent polypeptide-associated complex subunit alpha	EGD2	sp|P38879|NACA_YEAST Nascent polypeptide-associated complex subunit alpha OS=Saccharomyces cerevisiae (strain ATCC 204508 / S288c) OX=559292 GN=EGD2 PE=1 SV=3	1	7	7	7	43.7	43.7	43.7	18.709	174	174	0	95.692	4047200000	505900000	10				359	130;2078;3098;3099;3100;3101;3771	True;True;True;True;True;True;True	136;2140;2141;3206;3207;3208;3209;3912	201;202;3343;3344;3345;5004;5005;5006;5007;6151	242;243;4029;4030;4031;5945;5946;5947;5948;7390	243;4031;5945;5946;5947;5948;7390	118	91
P07260	P07260	8	8	8	Eukaryotic translation initiation factor 4E	CDC33	sp|P07260|IF4E_YEAST Eukaryotic translation initiation factor 4E OS=Saccharomyces cerevisiae (strain ATCC 204508 / S288c) OX=559292 GN=CDC33 PE=1 SV=1	1	8	8	8	39	39	39	24.254	213	213	0	111.44	5943000000	495250000	13				73	1068;1177;1421;1876;2672;3139;3720;4126	True;True;True;True;True;True;True;True	1098;1207;1463;1928;2767;3251;3856;4280	1660;1842;1843;2225;2996;2997;4312;4313;5065;5066;6051;6723;6724	2015;2282;2283;2722;3655;3656;5124;5125;6019;6020;7272;8075;8076	2015;2283;2722;3656;5125;6020;7272;8076
P05747	P05747	1	1	1	60S ribosomal protein L29	RPL29	sp|P05747|RL29_YEAST 60S ribosomal protein L29 OS=Saccharomyces cerevisiae (strain ATCC 204508 / S288c) OX=559292 GN=RPL29 PE=1 SV=3	1	1	1	1	13.6	13.6	13.6	6.6687	59	59	0	7.1506	911620000	455810000	1				56	3738	TRUE	3877	6083	7308	7308
P09624	P09624	30	30	30	Dihydrolipoyl dehydrogenase, mitochondrial	LPD1	sp|P09624|DLDH_YEAST Dihydrolipoyl dehydrogenase, mitochondrial OS=Saccharomyces cerevisiae (strain ATCC 204508 / S288c) OX=559292 GN=LPD1 PE=1 SV=1	1	30	30	30	73.7	73.7	73.7	54.009	499	499	0	322.19	11909000000	425330000	40				91	59;179;220;631;645;985;1151;1559;1562;1641;1707;1987;2201;2506;2664;2721;2827;2932;2933;3048;3058;3191;3492;3523;3631;3636;3758;4028;4033;4055	True;True;True;True;True;True;True;True;True;True;True;True;True;True;True;True;True;True;True;True;True;True;True;True;True;True;True;True;True;True	60;187;230;651;665;1013;1181;1603;1606;1686;1755;2042;2264;2583;2758;2821;2931;3039;3040;3156;3166;3304;3618;3650;3761;3766;3899;4180;4185;4207	88;89;270;271;323;998;1030;1531;1810;2467;2470;2606;2712;3187;3509;4058;4295;4390;4565;4730;4731;4930;4943;4944;5131;5132;5629;5630;5677;5678;5868;5869;5875;6120;6587;6588;6593;6625	119;120;316;317;371;1187;1236;1823;2243;3010;3013;3178;3307;3861;4211;4212;4843;5107;5228;5460;5641;5642;5868;5881;5882;6090;6091;6705;6706;6762;6763;7021;7022;7028;7352;7917;7918;7923;7956;7957	119;317;371;1187;1236;1823;2243;3010;3013;3178;3307;3861;4212;4843;5107;5228;5460;5641;5642;5868;5881;6091;6706;6763;7022;7028;7352;7918;7923;7957	36	454
P38934	P38934	30	30	30	Nuclear segregation protein BFR1	BFR1	sp|P38934|BFR1_YEAST Nuclear segregation protein BFR1 OS=Saccharomyces cerevisiae (strain ATCC 204508 / S288c) OX=559292 GN=BFR1 PE=1 SV=1	1	30	30	30	53.8	53.8	53.8	54.639	470	470	0	295.32	11609000000	414600000	40				365	41;538;592;961;1504;1687;1708;1775;1776;1855;1904;1905;1916;1929;1942;1969;1991;1995;2055;2154;2254;2360;2802;2903;2922;2939;2961;2993;3070;4035	True;True;True;True;True;True;True;True;True;True;True;True;True;True;True;True;True;True;True;True;True;True;True;True;True;True;True;True;True;True	41;557;612;988;1548;1734;1756;1824;1825;1907;1956;1957;1968;1981;1994;2024;2046;2050;2116;2217;2319;2428;2906;3009;3029;3046;3068;3100;3178;4187	60;818;925;1498;1499;2370;2371;2666;2667;2713;2822;2823;2962;2963;3046;3047;3048;3064;3065;3080;3081;3105;3106;3158;3159;3191;3192;3198;3199;3302;3446;3610;3611;3769;4515;4691;4692;4718;4740;4774;4823;4962;6595	87;959;1102;1789;1790;2895;2896;3256;3257;3258;3308;3460;3461;3620;3621;3708;3709;3710;3726;3727;3742;3743;3767;3768;3827;3828;3865;3866;3872;3873;3982;4145;4342;4343;4515;5392;5598;5599;5627;5653;5688;5747;5900;7925	87;959;1102;1789;2896;3258;3308;3460;3461;3621;3708;3710;3727;3742;3767;3828;3865;3873;3982;4145;4343;4515;5392;5599;5627;5653;5688;5747;5900;7925
P49626	P49626	22	2	2	60S ribosomal protein L4-B	RPL4B	sp|P49626|RL4B_YEAST 60S ribosomal protein L4-B OS=Saccharomyces cerevisiae (strain ATCC 204508 / S288c) OX=559292 GN=RPL4B PE=1 SV=2	1	22	2	2	60.5	4.4	4.4	39.062	362	362	0	30.066	7372100000	409560000	6				453	109;368;637;1042;1237;1603;1604;1605;1712;2151;2744;2817;3061;3085;3182;3535;3536;3579;3792;3837;3838;4143	False;False;False;False;False;False;False;False;False;False;False;False;False;False;False;True;True;False;False;False;False;False	112;382;657;1071;1272;1648;1649;1650;1760;2214;2844;2921;3169;3193;3294;3295;3662;3663;3709;3935;3981;3982;4297	167;168;544;545;1015;1610;1611;1612;1613;1614;1615;1924;1925;2552;2553;2554;2555;2556;2557;2724;2725;2726;2727;2728;2729;2730;2731;2732;2733;2734;2735;2736;3440;3441;3442;3443;4418;4536;4537;4538;4539;4540;4541;4542;4543;4544;4545;4546;4949;4987;5119;5120;5692;5693;5694;5695;5696;5777;6200;6201;6202;6285;6286;6287;6288;6289;6754;6755;6756;6757;6758;6759	205;206;207;642;643;644;1215;1936;1937;1938;1939;1940;1941;1942;1943;1944;2369;2370;2371;2372;3115;3116;3117;3118;3119;3120;3121;3122;3123;3323;3324;3325;3326;3327;3328;3329;3330;3331;3332;3333;3334;3335;3336;3337;3338;3339;3340;3341;3342;3343;3344;3345;3346;3347;3348;3349;3350;3351;3352;3353;4138;4139;4140;4141;4142;5257;5415;5416;5417;5418;5419;5420;5421;5422;5423;5424;5425;5426;5427;5428;5429;…	205;642;1215;1939;2369;3115;3117;3122;3323;4139;5257;5418;5887;5927;6079;6779;6782;6898;7456;7584;7588;8112	67	93
P0CX34;P0CX33	P0CX34;P0CX33	6;6	6;6	6;6	40S ribosomal protein S30-B;40S ribosomal protein S30-A	RPS30B;RPS30A	sp|P0CX34|RS30B_YEAST 40S ribosomal protein S30-B OS=Saccharomyces cerevisiae (strain ATCC 204508 / S288c) OX=559292 GN=RPS30B PE=1 SV=1;sp|P0CX33|RS30A_YEAST 40S ribosomal protein S30-A OS=Saccharomyces cerevisiae (strain ATCC 204508 / S288c) OX=559292 GN	2	6	6	6	46	46	46	7.1184	63	63;63	0	40.828	1207000000	402330000	8				109	182;1046;2623;3006;3047;3842	True;True;True;True;True;True	191;192;1075;2713;3113;3155;3986	277;278;1619;4239;4842;4843;4929;6294	323;324;1948;5051;5766;5767;5867;7593	324;1948;5051;5766;5867;7593	43	56
P38427	P38427	2	2	2	Trehalose synthase complex regulatory subunit TSL1	TSL1	sp|P38427|TSL1_YEAST Trehalose synthase complex regulatory subunit TSL1 OS=Saccharomyces cerevisiae (strain ATCC 204508 / S288c) OX=559292 GN=TSL1 PE=1 SV=1	1	2	2	2	2.1	2.1	2.1	123.02	1098	1098	0	10.478	19630000000	392610000	2				335	513;878	True;True	531;904	781;1370	918;1634	918;1634
P10659	P10659	14	14	7	S-adenosylmethionine synthase 1	SAM1	sp|P10659|METK1_YEAST S-adenosylmethionine synthase 1 OS=Saccharomyces cerevisiae (strain ATCC 204508 / S288c) OX=559292 GN=SAM1 PE=1 SV=2	1	14	14	7	59.4	59.4	32.5	41.818	382	382	0	180.08	7643100000	382150000	22				129	121;481;540;754;1041;1507;1611;2372;2680;2845;3122;3529;3663;3979	True;True;True;True;True;True;True;True;True;True;True;True;True;True	125;126;499;559;776;1070;1551;1656;2440;2441;2775;2950;3232;3656;3794;4131	184;185;186;725;726;820;1194;1195;1609;2375;2376;2563;3785;3786;4324;4591;5036;5686;5909;5910;5911;6518;6519	224;225;226;838;839;961;1421;1422;1935;2900;2901;3129;4533;4534;5137;5488;5981;6771;6772;7064;7065;7066;7841;7842	225;839;961;1421;1935;2901;3129;4534;5137;5488;5981;6772;7064;7842	66	149
P00925	P00925	17	17	10	Enolase 2	ENO2	sp|P00925|ENO2_YEAST Enolase 2 OS=Saccharomyces cerevisiae (strain ATCC 204508 / S288c) OX=559292 GN=ENO2 PE=1 SV=2	1	17	17	10	55.1	55.1	36.2	46.914	437	437	0	174.07	7598600000	379930000	27				23	3;27;357;475;1229;1313;1472;1516;1561;1571;2192;2818;3221;3222;3451;4113;4171	True;True;True;True;True;True;True;True;True;True;True;True;True;True;True;True;True	3;27;371;493;1264;1350;1516;1560;1605;1615;2255;2922;3334;3335;3576;4266;4267;4327	3;44;529;530;531;719;1913;2038;2039;2327;2389;2469;2494;2495;3498;3499;4547;4548;5207;5208;5209;5210;5573;5574;6705;6706;6804	3;70;626;627;628;832;2357;2496;2497;2851;2915;3012;3053;3054;4200;4201;5439;5440;6205;6206;6207;6208;6640;6641;8055;8056;8182	3;70;626;832;2357;2497;2851;2915;3012;3053;4200;5440;6206;6207;6640;8056;8182	10	287
Q12159	Q12159	9	9	9	RNA annealing protein YRA1	YRA1	sp|Q12159|YRA1_YEAST RNA annealing protein YRA1 OS=Saccharomyces cerevisiae (strain ATCC 204508 / S288c) OX=559292 GN=YRA1 PE=1 SV=2	1	9	9	9	39.4	39.4	39.4	24.955	226	226	0	77.09	4174600000	379510000	13				581	661;978;1253;2369;3247;3253;3254;3908;3956	True;True;True;True;True;True;True;True;True	681;1006;1289;2437;3360;3366;3367;4058;4108	1051;1523;1948;3780;3781;5253;5259;5260;5261;5262;6405;6490	1258;1815;2396;4527;4528;4529;6254;6260;6261;6262;6263;7715;7810	1258;1815;2396;4529;6254;6261;6263;7715;7810
P41056	P41056	8	2	2	60S ribosomal protein L33-B	RPL33B	sp|P41056|RL33B_YEAST 60S ribosomal protein L33-B OS=Saccharomyces cerevisiae (strain ATCC 204508 / S288c) OX=559292 GN=RPL33B PE=1 SV=2	1	8	2	2	53.3	15.9	15.9	12.168	107	107	0	20.05	1837600000	367520000	4				412	1182;1522;1523;1546;3017;3079;3504;3947	False;True;True;False;False;False;False;False	1212;1566;1567;1590;3124;3187;3630;4099	1848;2396;2397;2398;2399;2443;2444;4864;4976;4977;5650;6462	2288;2923;2924;2925;2926;2976;2977;5790;5914;5915;6729;6730;7776;7777	2288;2923;2925;2976;5790;5914;6729;7776
Q02948	Q02948	1	1	1	Vacuolar protein sorting-associated protein 30	VPS30	sp|Q02948|BECN1_YEAST Vacuolar protein sorting-associated protein 30 OS=Saccharomyces cerevisiae (strain ATCC 204508 / S288c) OX=559292 GN=VPS30 PE=1 SV=1	1	1	1	1	1.3	1.3	1.3	63.26	557	557	0.0018484	6.5317	10267000000	366670000	4				520	2303	TRUE	2369	3693;3694;3695;3696	4436;4437;4438;4439	4436
Q04491	Q04491	15	15	15	Protein transport protein SEC13	SEC13	sp|Q04491|SEC13_YEAST Protein transport protein SEC13 OS=Saccharomyces cerevisiae (strain ATCC 204508 / S288c) OX=559292 GN=SEC13 PE=1 SV=1	1	15	15	15	53.2	53.2	53.2	33.043	297	297	0	174.6	5030700000	335380000	22				537	332;581;651;790;939;983;1543;1884;2238;3607;3777;4059;4060;4105;4243	True;True;True;True;True;True;True;True;True;True;True;True;True;True;True	346;600;671;814;966;1011;1587;1936;2303;3737;3918;4211;4212;4258;4401	491;909;910;1038;1243;1244;1471;1528;2439;2440;3009;3010;3575;3576;5837;6159;6629;6630;6694;6934	571;1083;1084;1085;1245;1477;1478;1762;1820;2972;2973;3669;3670;4302;4303;6989;6990;7398;7962;7963;8044;8338	571;1083;1245;1478;1762;1820;2973;3670;4303;6990;7398;7962;7963;8044;8338
P32324	P32324	44	44	44	Elongation factor 2	EFT1	sp|P32324|EF2_YEAST Elongation factor 2 OS=Saccharomyces cerevisiae (strain ATCC 204508 / S288c) OX=559292 GN=EFT1 PE=1 SV=1	1	44	44	44	60.8	60.8	60.8	93.288	842	842	0	323.31	15044000000	327040000	53				246	45;68;82;101;111;217;218;351;388;408;571;574;647;681;841;1022;1040;1255;1296;1381;1625;1626;1671;1724;1750;1803;1856;1860;2187;2188;2535;2768;2872;2990;3011;3369;3385;3539;3713;3744;3803;4011;4066;4127	True;True;True;True;True;True;True;True;True;True;True;True;True;True;True;True;True;True;True;True;True;True;True;True;True;True;True;True;True;True;True;True;True;True;True;True;True;True;True;True;True;True;True;True	45;69;84;104;114;227;228;365;404;425;590;593;667;702;865;1051;1069;1291;1332;1423;1670;1671;1716;1772;1799;1853;1908;1912;2250;2251;2612;2871;2977;3097;3118;3490;3506;3666;3848;3885;3947;4163;4218;4281	65;103;129;155;170;320;321;523;578;606;607;885;888;889;1033;1076;1313;1586;1608;1950;2006;2007;2165;2579;2580;2645;2751;2752;2786;2787;2859;2964;2973;2974;3493;3494;4115;4465;4643;4819;4849;5449;5450;5479;5702;6040;6041;6102;6232;6565;6639;6725;6726	94;136;163;191;209;368;369;620;682;710;711;1043;1046;1047;1239;1288;1551;1910;1934;2398;2459;2460;2651;3145;3146;3234;3370;3371;3409;3410;3500;3622;3632;3633;4195;4196;4918;5336;5548;5743;5773;6491;6492;6493;6530;6789;7261;7262;7330;7515;7894;7975;8077;8078	94;136;163;191;209;368;369;620;682;710;1043;1047;1239;1288;1551;1910;1934;2398;2460;2651;3145;3146;3234;3370;3409;3500;3622;3632;4195;4196;4918;5336;5548;5743;5773;6493;6530;6789;7261;7330;7515;7894;7975;8078
Q07478	Q07478	23	23	23	ATP-dependent RNA helicase SUB2	SUB2	sp|Q07478|SUB2_YEAST ATP-dependent RNA helicase SUB2 OS=Saccharomyces cerevisiae (strain ATCC 204508 / S288c) OX=559292 GN=SUB2 PE=1 SV=1	1	23	23	23	66.4	66.4	66.4	50.308	446	446	0	266.22	6601800000	314370000	32				558	6;7;146;464;510;589;740;751;970;1191;1287;1288;1457;1485;1701;1899;2110;2327;2479;2693;2737;3474;4203	True;True;True;True;True;True;True;True;True;True;True;True;True;True;True;True;True;True;True;True;True;True;True	6;7;152;481;528;609;762;773;997;1221;1323;1324;1499;1529;1748;1951;2173;2394;2554;2790;2837;3599;4360	6;7;221;688;689;778;921;1170;1191;1514;1858;1994;1995;1996;2300;2345;2700;2701;3036;3393;3394;3727;3728;4010;4011;4353;4354;4355;4356;4408;4409;4410;5607;6870	6;7;262;798;799;914;1097;1391;1418;1805;2299;2446;2447;2448;2820;2870;3292;3293;3698;4090;4091;4472;4473;4787;4788;5187;5188;5189;5190;5247;5248;5249;6683;8257	6;7;262;799;914;1097;1391;1418;1805;2299;2446;2448;2820;2870;3293;3698;4090;4472;4788;5188;5249;6683;8257
P51402	P51402	8	8	3	60S ribosomal protein L37-B	RPL37B	sp|P51402|RL37B_YEAST 60S ribosomal protein L37-B OS=Saccharomyces cerevisiae (strain ATCC 204508 / S288c) OX=559292 GN=RPL37B PE=1 SV=2	1	8	8	3	40.9	40.9	21.6	9.8682	88	88	0	50.995	1799900000	299980000	9				459	1179;1180;1295;2006;3068;3166;3195;3481	True;True;True;True;True;True;True;True	1209;1210;1331;2061;3176;3278;3308;3606	1845;1846;2005;3217;3218;4960;5097;5172;5614	2285;2286;2458;3891;3892;5898;6055;6168;6690	2285;2286;2458;3892;5898;6055;6168;6690
P06634;P24784	P06634	20;4	20;4	19;3	ATP-dependent RNA helicase DED1	DED1	sp|P06634|DED1_YEAST ATP-dependent RNA helicase DED1 OS=Saccharomyces cerevisiae (strain ATCC 204508 / S288c) OX=559292 GN=DED1 PE=1 SV=2	2	20	20	19	41.2	41.2	39.4	65.552	604	604;617	0	191.39	9830000000	297880000	25				68	38;119;409;436;531;747;748;1027;1085;1192;1198;1397;1850;2607;2962;3175;3531;3831;3932;4228	True;True;True;True;True;True;True;True;True;True;True;True;True;True;True;True;True;True;True;True	38;123;426;453;550;769;770;1056;1115;1222;1228;1439;1902;2695;3069;3287;3658;3975;4083;4385	56;181;182;608;645;807;1186;1187;1188;1592;1700;1859;1860;1866;2195;2196;2955;4220;4775;5111;5112;5688;6273;6441;6442;6913	82;221;222;712;752;947;1413;1414;1415;1916;2076;2300;2301;2307;2685;2686;3613;5030;5689;6070;6071;6774;7562;7755;7756;8317	82;222;712;752;947;1413;1415;1916;2076;2301;2307;2685;3613;5030;5689;6071;6774;7562;7755;8317
P15108	P15108	32	32	11	ATP-dependent molecular chaperone HSC82	HSC82	sp|P15108|HSC82_YEAST ATP-dependent molecular chaperone HSC82 OS=Saccharomyces cerevisiae (strain ATCC 204508 / S288c) OX=559292 GN=HSC82 PE=1 SV=4	1	32	32	11	46.5	46.5	16.2	80.899	705	705	0	313.63	10521000000	284360000	40				152	66;153;206;458;497;537;569;657;704;767;855;1059;1324;1371;1425;1617;2010;2036;2162;2184;2185;2216;2242;2925;2988;3219;3400;3532;3620;3621;3871;4250	True;True;True;True;True;True;True;True;True;True;True;True;True;True;True;True;True;True;True;True;True;True;True;True;True;True;True;True;True;True;True;True	67;159;216;475;515;556;588;677;725;789;879;1089;1361;1412;1467;1662;2065;2094;2225;2247;2248;2279;2307;3032;3095;3332;3521;3659;3750;3751;4018;4408	98;231;306;307;681;762;817;882;1046;1121;1209;1330;1650;2059;2148;2149;2231;2232;2569;3222;3269;3456;3457;3458;3489;3490;3491;3543;3544;3583;4722;4817;5204;5497;5498;5689;5856;5857;5858;6350;6942	130;131;272;353;354;791;898;958;1040;1253;1340;1438;1568;2005;2517;2633;2634;2728;2729;3135;3896;3948;4155;4156;4157;4191;4192;4193;4270;4271;4310;5631;5632;5741;6202;6549;6550;6775;7009;7010;7011;7655;8347	130;272;353;791;898;958;1040;1253;1340;1438;1568;2005;2517;2633;2728;3135;3896;3948;4157;4191;4193;4270;4310;5632;5741;6202;6549;6775;7009;7010;7655;8347
P49166	P49166	8	3	3	60S ribosomal protein L37-A	RPL37A	sp|P49166|RL37A_YEAST 60S ribosomal protein L37-A OS=Saccharomyces cerevisiae (strain ATCC 204508 / S288c) OX=559292 GN=RPL37A PE=1 SV=2	1	8	3	3	40.9	21.6	21.6	9.8502	88	88	0	16.818	1533000000	255500000	3				451	1179;1180;1295;2005;3068;3166;3435;3480	False;False;False;True;False;False;True;True	1209;1210;1331;2060;3176;3278;3558;3605	1845;1846;2005;3216;4960;5097;5554;5613	2285;2286;2458;3890;5898;6055;6621;6689	2285;2286;2458;3890;5898;6055;6621;6689
P05745	P05745	6	2	2	60S ribosomal protein L36-A	RPL36A	sp|P05745|RL36A_YEAST 60S ribosomal protein L36-A OS=Saccharomyces cerevisiae (strain ATCC 204508 / S288c) OX=559292 GN=RPL36A PE=1 SV=3	1	6	2	2	40	10	10	11.124	100	100	0	13.866	1015600000	253900000	5				55	181;2054;3036;3525;3784;4030	False;True;False;False;False;True	189;190;2114;2115;3143;3652;3926;3927;4182	273;274;275;276;3298;3299;3300;3301;4913;5680;6169;6170;6590	319;320;321;322;3978;3979;3980;3981;5847;5848;6765;7409;7410;7920	321;3980;5847;6765;7410;7920	2;27	20;90
P00931	P00931	36	36	36	Tryptophan synthase	TRP5	sp|P00931|TRP_YEAST Tryptophan synthase OS=Saccharomyces cerevisiae (strain ATCC 204508 / S288c) OX=559292 GN=TRP5 PE=1 SV=1	1	36	36	36	66.6	66.6	66.6	76.625	707	707	0	323.31	9470500000	242830000	48				25	287;448;576;690;705;758;802;926;935;941;942;948;1056;1094;1109;1703;1797;1798;1973;2167;2318;2344;2385;2476;2587;2651;2677;2811;2834;2840;2997;3294;3295;3626;3708;3920	True;True;True;True;True;True;True;True;True;True;True;True;True;True;True;True;True;True;True;True;True;True;True;True;True;True;True;True;True;True;True;True;True;True;True;True	298;465;595;711;726;780;826;953;962;968;969;975;1086;1124;1139;1751;1847;1848;2028;2230;2385;2411;2458;2550;2671;2745;2772;2915;2939;2945;3104;3410;3411;3756;3842;4070	416;669;892;1105;1106;1122;1123;1200;1262;1453;1454;1465;1473;1474;1475;1481;1647;1710;1711;1737;2706;2707;2853;2854;3163;3465;3717;3750;3824;4004;4005;4185;4277;4278;4320;4321;4528;4529;4578;4586;4830;5334;5335;5336;5337;5863;6000;6001;6419	477;779;1050;1324;1325;1341;1342;1428;1497;1742;1743;1755;1756;1764;1765;1766;1772;2002;2086;2087;2152;3298;3299;3300;3493;3494;3833;4164;4461;4496;4578;4781;4782;4992;5089;5090;5133;5134;5405;5406;5475;5483;5754;6357;6358;6359;6360;6361;7016;7168;7169;7730	477;779;1050;1325;1341;1428;1497;1743;1755;1764;1765;1772;2002;2087;2152;3298;3493;3494;3833;4164;4461;4496;4578;4782;4992;5089;5133;5406;5475;5483;5754;6357;6361;7016;7169;7730
P38219	P38219	22	22	22	Obg-like ATPase 1	OLA1	sp|P38219|OLA1_YEAST Obg-like ATPase 1 OS=Saccharomyces cerevisiae (strain ATCC 204508 / S288c) OX=559292 GN=OLA1 PE=1 SV=1	1	22	22	22	59.1	59.1	59.1	44.174	394	394	0	234.11	5565200000	231890000	26				328	112;278;414;517;653;906;1077;1175;1619;1869;2129;2273;2413;2448;2919;2920;3376;3401;3469;3748;3868;3906	True;True;True;True;True;True;True;True;True;True;True;True;True;True;True;True;True;True;True;True;True;True	115;289;431;535;673;932;1107;1205;1664;1921;2192;2338;2487;2522;3026;3027;3497;3522;3594;3889;4014;4056	171;407;615;785;1041;1412;1683;1684;1839;1840;2572;2988;3416;3641;3642;3879;3942;3943;4714;4715;5470;5499;5601;5602;6106;6342;6403	210;467;720;922;1248;1693;2054;2055;2279;2280;3138;3647;4114;4380;4381;4643;4712;4713;5623;5624;6521;6551;6675;6676;6677;7334;7645;7712	210;467;720;922;1248;1693;2055;2279;3138;3647;4114;4381;4643;4712;5623;5624;6521;6551;6677;7334;7645;7712
P00560	P00560	17	17	17	Phosphoglycerate kinase	PGK1	sp|P00560|PGK_YEAST Phosphoglycerate kinase OS=Saccharomyces cerevisiae (strain ATCC 204508 / S288c) OX=559292 GN=PGK1 PE=1 SV=2	1	17	17	17	50.7	50.7	50.7	44.738	416	416	0	145.88	6180900000	228920000	22				19	14;94;193;213;310;594;774;1002;1744;1777;1953;2471;3338;3577;3765;4196;4267	True;True;True;True;True;True;True;True;True;True;True;True;True;True;True;True;True	14;97;203;223;322;614;796;1031;1792;1826;2006;2545;3455;3707;3906;4353;4425	27;146;293;316;451;452;927;928;1216;1563;1564;2773;2824;2825;3127;3985;5399;5773;6139;6140;6843;6844;6974	47;180;340;364;517;518;1104;1105;1445;1887;1888;3393;3462;3463;3793;4758;6433;6894;7377;7378;8223;8224;8381	47;180;340;364;518;1105;1445;1887;3393;3463;3793;4758;6433;6894;7378;8223;8381
Q01662	Q01662	14	14	14	Methionine aminopeptidase 1	MAP1	sp|Q01662|MAP1_YEAST Methionine aminopeptidase 1 OS=Saccharomyces cerevisiae (strain ATCC 204508 / S288c) OX=559292 GN=MAP1 PE=1 SV=2	1	14	14	14	55.3	55.3	55.3	43.373	387	387	0	162.08	4301400000	226390000	17				509	333;476;542;628;849;850;1808;2374;2436;2559;3246;3371;3643;3737	True;True;True;True;True;True;True;True;True;True;True;True;True;True	347;494;561;648;873;874;1858;2443;2510;2636;3359;3492;3773;3876	492;720;822;995;1324;1325;2876;3788;3926;3927;4146;5252;5453;5454;5883;6081;6082	572;833;963;1182;1562;1563;3521;3522;4536;4696;4697;4952;6253;6496;6497;7037;7306;7307	572;833;963;1182;1562;1563;3522;4536;4697;4952;6253;6496;7037;7307
P06169;P26263;P16467	P06169	16;3;2	16;3;2	16;3;2	Pyruvate decarboxylase isozyme 1	PDC1	sp|P06169|PDC1_YEAST Pyruvate decarboxylase isozyme 1 OS=Saccharomyces cerevisiae (strain ATCC 204508 / S288c) OX=559292 GN=PDC1 PE=1 SV=7	3	16	16	16	46.2	46.2	46.2	61.495	563	563;563;563	0	242.5	6260100000	223570000	23				67	301;1273;1334;1954;2341;2348;2631;2657;2735;2778;3638;3707;3752;4097;4109;4174	True;True;True;True;True;True;True;True;True;True;True;True;True;True;True;True	312;1309;1371;2007;2408;2415;2723;2751;2835;2881;3768;3841;3893;4250;4262;4331	437;438;1975;2072;2073;3128;3129;3745;3755;4249;4250;4286;4405;4406;4483;5878;5998;5999;6110;6111;6685;6700;6810	503;504;2424;2530;2531;3794;3795;4490;4501;5061;5062;5098;5244;5245;5355;7032;7166;7167;7338;7339;8035;8050;8188	504;2424;2531;3795;4490;4501;5062;5098;5245;5355;7032;7166;7338;8035;8050;8188
P41940	P41940	13	13	13	Mannose-1-phosphate guanyltransferase	PSA1	sp|P41940|MPG1_YEAST Mannose-1-phosphate guanyltransferase OS=Saccharomyces cerevisiae (strain ATCC 204508 / S288c) OX=559292 GN=PSA1 PE=1 SV=2	1	13	13	13	38	38	38	39.565	361	361	0	147.07	4901300000	222790000	15				422	465;741;833;1201;1564;1935;2087;2088;2118;3216;3380;3414;4191	True;True;True;True;True;True;True;True;True;True;True;True;True	482;763;857;1231;1608;1987;2150;2151;2181;3329;3501;3537;4348	690;691;1171;1304;1869;2472;3090;3091;3366;3367;3404;5201;5474;5522;6837;6838	800;801;1392;1540;2310;3015;3752;3753;4058;4059;4101;6199;6525;6580;8217;8218	800;1392;1540;2310;3015;3753;4058;4059;4101;6199;6525;6580;8218
P12385	P12385	19	19	19	Eukaryotic peptide chain release factor subunit 1	SUP45	sp|P12385|ERF1_YEAST Eukaryotic peptide chain release factor subunit 1 OS=Saccharomyces cerevisiae (strain ATCC 204508 / S288c) OX=559292 GN=SUP45 PE=1 SV=2	1	19	19	19	47.8	47.8	47.8	49.005	437	437	0	226.01	6226700000	222380000	24				136	882;895;1034;1200;1956;1964;2021;2306;2470;2517;2550;2564;2616;2699;3150;3345;3743;3861;4270	True;True;True;True;True;True;True;True;True;True;True;True;True;True;True;True;True;True;True	908;921;1063;1230;2009;2017;2078;2372;2544;2594;2627;2641;2704;2705;2797;3262;3464;3884;4007;4428	1384;1399;1602;1868;3138;3149;3244;3701;3702;3983;3984;4083;4136;4151;4229;4230;4363;5079;5409;5410;6101;6334;6977	1661;1678;1927;1928;2309;3807;3818;3920;4444;4445;4756;4757;4882;4941;4957;5040;5041;5197;6033;6443;6444;7329;7637;8384	1661;1678;1928;2309;3807;3818;3920;4444;4756;4882;4941;4957;5041;5197;6033;6443;7329;7637;8384	71	48
P04912;P04911;Q12692	P04912;P04911	5;5;1	5;5;1	5;5;1	Histone H2A.2;Histone H2A.1	HTA2;HTA1	sp|P04912|H2A2_YEAST Histone H2A.2 OS=Saccharomyces cerevisiae (strain ATCC 204508 / S288c) OX=559292 GN=HTA2 PE=1 SV=2;sp|P04911|H2A1_YEAST Histone H2A.1 OS=Saccharomyces cerevisiae (strain ATCC 204508 / S288c) OX=559292 GN=HTA1 PE=1 SV=2	3	5	5	5	56.8	56.8	56.8	13.989	132	132;132;134	0	50.184	1046600000	209330000	6				44	117;1410;1572;2315;2663	True;True;True;True;True	120;1452;1616;2382;2757	178;2213;2496;2497;3714;4294	218;2709;3055;3056;4457;5106	218;2709;3055;4457;5106
P38720;P53319	P38720	23;6	23;6	23;6	6-phosphogluconate dehydrogenase, decarboxylating 1	GND1	sp|P38720|6PGD1_YEAST 6-phosphogluconate dehydrogenase, decarboxylating 1 OS=Saccharomyces cerevisiae (strain ATCC 204508 / S288c) OX=559292 GN=GND1 PE=1 SV=1	2	23	23	23	58.3	58.3	58.3	53.543	489	489;492	0	207	5712400000	204020000	32				346	96;410;498;558;602;614;654;901;917;1093;1160;1608;1889;2040;2200;2375;2384;2714;3092;3126;3206;3767;4189	True;True;True;True;True;True;True;True;True;True;True;True;True;True;True;True;True;True;True;True;True;True;True	99;427;516;577;622;634;674;927;944;1123;1190;1653;1941;2098;2263;2444;2445;2457;2814;3200;3236;3319;3908;4346	148;609;610;763;845;846;937;938;977;1042;1405;1442;1709;1821;2560;3020;3273;3507;3508;3789;3790;3791;3823;4382;4996;4997;5040;5188;6143;6144;6835	183;713;714;715;899;986;987;1114;1115;1162;1249;1685;1731;2085;2254;3126;3682;3953;4209;4210;4537;4538;4539;4577;5220;5936;5937;5985;6186;7381;7382;8215	183;714;899;987;1114;1162;1249;1685;1731;2085;2254;3126;3682;3953;4210;4538;4577;5220;5936;5985;6186;7382;8215	115	360
P00890	P00890	16	16	15	Citrate synthase, mitochondrial	CIT1	sp|P00890|CISY1_YEAST Citrate synthase, mitochondrial OS=Saccharomyces cerevisiae (strain ATCC 204508 / S288c) OX=559292 GN=CIT1 PE=1 SV=2	1	16	16	15	38.2	38.2	34	53.359	479	479	0	142.39	5015400000	200620000	21				21	144;233;369;460;522;880;1099;1367;1770;2401;2524;2746;3146;3716;4072;4229	True;True;True;True;True;True;True;True;True;True;True;True;True;True;True;True	150;243;383;477;541;906;1129;1408;1819;2475;2601;2846;3258;3851;3852;4225;4386	219;348;546;683;794;1382;1717;2144;2812;3861;4097;4098;4421;5075;6045;6046;6047;6647;6648;6914	260;400;645;793;931;1659;2093;2628;2629;3437;4622;4899;4900;5260;6029;7266;7267;7268;7983;7984;8318	260;400;645;793;931;1659;2093;2629;3437;4622;4900;5260;6029;7268;7983;8318	9	84
P07347	P07347	12	12	12	N-terminal acetyltransferase A complex catalytic subunit ARD1	ARD1	sp|P07347|ARD1_YEAST N-terminal acetyltransferase A complex catalytic subunit ARD1 OS=Saccharomyces cerevisiae (strain ATCC 204508 / S288c) OX=559292 GN=ARD1 PE=1 SV=2	1	12	12	12	61.3	61.3	61.3	27.603	238	238	0	118.17	2758000000	197000000	14				82	23;341;575;846;2150;2161;2278;2505;2585;2868;2897;3438	True;True;True;True;True;True;True;True;True;True;True;True	23;355;594;870;2213;2224;2344;2582;2668;2669;2973;3003;3561	40;504;890;891;1321;3439;3455;3651;3652;4057;4182;4183;4638;4685;5557	65;584;1048;1049;1559;4137;4154;4390;4391;4842;4989;4990;5542;5591;6624	65;584;1048;1559;4137;4154;4391;4842;4990;5542;5591;6624	35	127
P10080	P10080	11	11	11	Single-stranded nucleic acid-binding protein	SBP1	sp|P10080|SSBP1_YEAST Single-stranded nucleic acid-binding protein OS=Saccharomyces cerevisiae (strain ATCC 204508 / S288c) OX=559292 GN=SBP1 PE=1 SV=2	1	11	11	11	43.2	43.2	43.2	32.989	294	294	0	110.19	2704500000	193180000	16				123	342;557;656;692;727;1218;1491;1492;1548;3095;3226	True;True;True;True;True;True;True;True;True;True;True	356;576;676;713;748;749;1249;1250;1535;1536;1592;3203;3339	505;844;1044;1045;1108;1109;1151;1152;1153;1892;1893;2351;2352;2353;2446;5001;5219	585;985;1251;1252;1327;1328;1372;1373;1374;2336;2337;2876;2877;2878;2979;5941;6218	585;985;1251;1327;1373;2337;2876;2878;2979;5941;6218	57;58	181;238
P02557	P02557	13	13	13	Tubulin beta chain	TUB2	sp|P02557|TBB_YEAST Tubulin beta chain OS=Saccharomyces cerevisiae (strain ATCC 204508 / S288c) OX=559292 GN=TUB2 PE=1 SV=2	1	13	13	13	35.4	35.4	35.4	50.922	457	457	0	116.95	2794300000	186280000	15				34	843;1142;1730;1937;2125;2225;2620;2767;2795;3213;3286;3817;4248	True;True;True;True;True;True;True;True;True;True;True;True;True	867;1172;1778;1989;2188;2288;2709;2870;2899;3326;3400;3961;4406	1315;1801;2758;3093;3411;3555;4234;4464;4507;5197;5312;5313;6257;6939;6940	1553;2233;3377;3755;4109;4282;5045;5046;5335;5384;6195;6327;6328;7546;8344;8345	1553;2233;3377;3755;4109;4282;5046;5335;5384;6195;6327;7546;8344
P02309	P02309	5	5	5	Histone H4	HHF1	sp|P02309|H4_YEAST Histone H4 OS=Saccharomyces cerevisiae (strain ATCC 204508 / S288c) OX=559292 GN=HHF1 PE=1 SV=2	1	5	5	5	50.5	50.5	50.5	11.368	103	103	0	41.52	1080500000	180080000	7				30	545;570;1743;3169;3730	True;True;True;True;True	564;589;1791;3281;3868	825;826;883;884;2772;5100;6068	966;967;1041;1042;3392;6058;7289	966;1042;3392;6058;7289
Q04067	Q04067	9	9	9	Eukaryotic translation initiation factor 3 subunit G	TIF35	sp|Q04067|EIF3G_YEAST Eukaryotic translation initiation factor 3 subunit G OS=Saccharomyces cerevisiae (strain ATCC 204508 / S288c) OX=559292 GN=TIF35 PE=1 SV=1	1	9	9	9	46.7	46.7	46.7	30.501	274	274	0	87.427	2160300000	180020000	11				534	807;1189;1279;1337;1679;2130;2197;3565;3801	True;True;True;True;True;True;True;True;True	831;1219;1315;1374;1725;2193;2260;3692;3945	1268;1855;1856;1983;2089;2657;3417;3504;5746;5747;5748;6230	1503;2296;2297;2434;2572;3247;4115;4206;6863;6864;6865;7513	1503;2297;2434;2572;3247;4115;4206;6864;7513
P07342	P07342	23	23	23	Acetolactate synthase catalytic subunit, mitochondrial	ILV2	sp|P07342|ILVB_YEAST Acetolactate synthase catalytic subunit, mitochondrial OS=Saccharomyces cerevisiae (strain ATCC 204508 / S288c) OX=559292 GN=ILV2 PE=1 SV=1	1	23	23	23	47	47	47	74.936	687	687	0	239.59	5684800000	172270000	31				81	285;593;869;900;1133;1240;1241;1357;1440;1624;1685;1982;2044;2086;2275;2838;2942;3052;3158;3250;3698;4074;4266	True;True;True;True;True;True;True;True;True;True;True;True;True;True;True;True;True;True;True;True;True;True;True	296;613;895;926;1163;1275;1276;1396;1397;1482;1669;1732;2037;2103;2104;2149;2340;2943;3049;3160;3270;3363;3832;4227;4424	414;926;1358;1404;1776;1928;1929;2125;2126;2127;2128;2129;2265;2578;2664;3178;3179;3180;3279;3280;3365;3644;4584;4744;4936;4937;5088;5256;5989;6652;6972;6973	475;1103;1622;1684;2201;2375;2376;2608;2609;2610;2611;2612;2778;3144;3254;3849;3850;3851;3959;3960;4057;4383;5481;5658;5874;5875;6042;6257;7157;7991;8379;8380	475;1103;1622;1684;2201;2375;2376;2611;2778;3144;3254;3851;3960;4057;4383;5481;5658;5875;6042;6257;7157;7991;8380	33;34	145;654
P52910;Q01574	P52910	21;1	21;1	21;1	Acetyl-coenzyme A synthetase 2	ACS2	sp|P52910|ACS2_YEAST Acetyl-coenzyme A synthetase 2 OS=Saccharomyces cerevisiae (strain ATCC 204508 / S288c) OX=559292 GN=ACS2 PE=1 SV=1	2	21	21	21	39.5	39.5	39.5	75.491	683	683;713	0	200.57	5510900000	167000000	28				463	280;339;485;486;488;610;765;867;1102;1325;1345;1550;2047;2359;3076;3533;3762;3894;4063;4081;4232	True;True;True;True;True;True;True;True;True;True;True;True;True;True;True;True;True;True;True;True;True	291;353;503;504;506;630;787;893;1132;1362;1382;1594;2107;2427;3184;3660;3903;4044;4215;4234;4389	409;501;502;742;743;745;968;969;1207;1351;1352;1727;2060;2061;2103;2448;2449;3284;3768;4971;5690;6127;6128;6388;6634;6659;6660;6917;6918	469;581;582;875;876;878;1153;1154;1435;1612;1613;2142;2518;2519;2586;2981;2982;3964;4514;5909;6776;7359;7360;7696;7968;7999;8000;8321;8322	469;582;875;876;878;1153;1435;1613;2142;2519;2586;2982;3964;4514;5909;6776;7359;7696;7968;8000;8321
P16140	P16140	22	22	22	V-type proton ATPase subunit B	VMA2	sp|P16140|VATB_YEAST V-type proton ATPase subunit B OS=Saccharomyces cerevisiae (strain ATCC 204508 / S288c) OX=559292 GN=VMA2 PE=1 SV=2	1	22	22	22	49.3	49.3	49.3	57.749	517	517	0	245.66	4790100000	165180000	34				158	169;170;393;394;762;1173;1338;1442;1539;1632;1716;1862;2018;2103;2865;2895;3508;3677;3802;3917;3918;4237	True;True;True;True;True;True;True;True;True;True;True;True;True;True;True;True;True;True;True;True;True;True	176;177;409;410;784;1203;1375;1484;1583;1677;1764;1914;2074;2166;2970;3001;3634;3809;3946;4067;4068;4395	253;254;255;256;584;585;1204;1837;2090;2091;2275;2276;2277;2430;2586;2740;2977;2978;3234;3385;3386;4624;4683;5654;5951;5952;6231;6415;6416;6417;6927	296;297;298;299;300;688;689;1432;2276;2277;2573;2574;2789;2790;2791;2960;3152;3357;3636;3637;3908;4079;4080;4081;4082;5527;5589;6734;7112;7113;7514;7726;7727;7728;8331	296;300;688;689;1432;2277;2573;2789;2960;3152;3357;3637;3908;4079;5527;5589;6734;7112;7514;7726;7727;8331
P0CH09;P0CH08;P0CG63	P0CH09;P0CH08;P0CG63	6;6;4	2;2;0	2;2;0	Ubiquitin-60S ribosomal protein L40;Ubiquitin;60S ribosomal protein L40;Polyubiquitin;Ubiquitin	RPL40B;RPL40A;UBI4	sp|P0CH09|RL40B_YEAST Ubiquitin-60S ribosomal protein L40 OS=Saccharomyces cerevisiae (strain ATCC 204508 / S288c) OX=559292 GN=RPL40B PE=1 SV=1;sp|P0CH08|RL40A_YEAST Ubiquitin-60S ribosomal protein L40 OS=Saccharomyces cerevisiae (strain ATCC 204508 / S28	3	6	2	2	45.3	8.6	8.6	14.554	128	128;128;381	0	21.605	966080000	161010000	4				102	419;823;1722;1851;3572;3613	True;False;False;True;False;False	436;847;1770;1903;3699;3743	622;623;1289;1290;2746;2747;2748;2749;2956;2957;5757;5844	728;729;1524;1525;3363;3364;3365;3366;3367;3368;3614;3615;6875;6997	728;1525;3366;3614;6875;6997
P53235	P53235	18	18	18	Eukaryotic translation initiation factor 2A	YGR054W	sp|P53235|EIF2A_YEAST Eukaryotic translation initiation factor 2A OS=Saccharomyces cerevisiae (strain ATCC 204508 / S288c) OX=559292 GN=YGR054W PE=1 SV=1	1	18	18	18	36.6	36.6	36.6	71.304	642	642	0	188.93	4495500000	155020000	25				471	107;442;897;963;1136;1233;1805;2441;2876;3152;3330;3360;3567;3814;3902;3998;4085;4122	True;True;True;True;True;True;True;True;True;True;True;True;True;True;True;True;True;True	110;459;923;990;1166;1268;1855;2515;2981;3264;3447;3481;3694;3958;4052;4150;4238;4276	163;164;661;1401;1503;1779;1780;1781;1919;1920;2861;3932;4649;4650;5081;5082;5388;5432;5751;6253;6254;6397;6550;6664;6665;6719	200;201;770;1680;1794;2204;2205;2206;2207;2364;2365;3502;4702;5554;5555;6035;6036;6422;6468;6868;7542;7543;7706;7879;8004;8005;8070	201;770;1680;1794;2206;2364;3502;4702;5554;6036;6422;6468;6868;7542;7706;7879;8005;8070
P15303	P15303	25	25	25	Protein transport protein SEC23	SEC23	sp|P15303|SEC23_YEAST Protein transport protein SEC23 OS=Saccharomyces cerevisiae (strain ATCC 204508 / S288c) OX=559292 GN=SEC23 PE=1 SV=1	1	25	25	25	37.5	37.5	37.5	85.384	768	768	0	240.61	5336800000	152480000	28				153	71;215;216;922;943;1038;2007;2108;2158;2159;2178;2378;2379;2555;2798;3119;3120;3192;3193;3209;3323;3973;3974;4024;4134	True;True;True;True;True;True;True;True;True;True;True;True;True;True;True;True;True;True;True;True;True;True;True;True;True	72;225;226;949;970;1067;2062;2171;2221;2222;2241;2448;2449;2632;2902;3229;3230;3305;3306;3322;3440;4125;4126;4176;4288	108;318;319;1448;1476;1606;3219;3391;3450;3451;3452;3483;3802;3803;4142;4510;5033;5034;5133;5134;5135;5191;5377;5378;6509;6510;6581;6734;6735	141;366;367;1737;1767;1932;3893;4088;4149;4150;4151;4184;4552;4553;4948;5387;5978;5979;6092;6093;6094;6095;6189;6410;6411;7832;7833;7910;8089;8090	141;366;367;1737;1767;1932;3893;4088;4149;4150;4184;4552;4553;4948;5387;5978;5979;6094;6095;6189;6410;7832;7833;7910;8090
P28241	P28241	9	9	9	Isocitrate dehydrogenase [NAD] subunit 2, mitochondrial	IDH2	sp|P28241|IDH2_YEAST Isocitrate dehydrogenase [NAD] subunit 2, mitochondrial OS=Saccharomyces cerevisiae (strain ATCC 204508 / S288c) OX=559292 GN=IDH2 PE=1 SV=1	1	9	9	9	30.6	30.6	30.6	39.739	369	369	0	86.038	1787500000	148960000	8				229	1235;1745;3273;3505;3520;3706;4135;4271;4273	True;True;True;True;True;True;True;True;True	1270;1793;3386;3631;3647;3840;4289;4429;4431	1922;2774;5287;5651;5674;5997;6736;6978;6982	2367;3394;6288;6731;6759;7165;8091;8385;8389	2367;3394;6288;6731;6759;7165;8091;8385;8389
P16862	P16862	28	27	27	ATP-dependent 6-phosphofructokinase subunit beta	PFK2	sp|P16862|PFKA2_YEAST ATP-dependent 6-phosphofructokinase subunit beta OS=Saccharomyces cerevisiae (strain ATCC 204508 / S288c) OX=559292 GN=PFK2 PE=1 SV=4	1	28	27	27	36	35	35	104.62	959	959	0	274.32	6673800000	148310000	33				165	8;18;92;93;134;137;304;353;772;825;896;972;1272;1329;1748;1978;2093;2094;2235;2658;2936;3159;3190;3357;3690;3694;3847;3855	True;True;False;True;True;True;True;True;True;True;True;True;True;True;True;True;True;True;True;True;True;True;True;True;True;True;True;True	8;18;95;96;140;143;316;367;794;849;922;1000;1308;1366;1797;2033;2156;2157;2300;2752;3043;3271;3303;3478;3824;3828;3991;4000	8;32;143;144;145;207;210;211;442;525;1214;1292;1400;1517;1974;2066;2784;3170;3372;3373;3572;4287;4288;4734;5089;5129;5130;5427;5975;5976;5977;5978;5984;6305;6306;6326	8;54;177;178;179;248;251;252;508;622;1443;1527;1679;1809;2423;2524;3407;3841;4064;4065;4299;5099;5100;5645;6043;6088;6089;6462;7142;7143;7144;7145;7151;7606;7607;7628	8;54;177;178;248;252;508;622;1443;1527;1679;1809;2423;2524;3407;3841;4064;4065;4299;5099;5645;6043;6089;6462;7144;7151;7606;7628
P16451	P16451	15	15	15	Pyruvate dehydrogenase complex protein X component, mitochondrial	PDX1	sp|P16451|ODPX_YEAST Pyruvate dehydrogenase complex protein X component, mitochondrial OS=Saccharomyces cerevisiae (strain ATCC 204508 / S288c) OX=559292 GN=PDX1 PE=1 SV=1	1	15	15	15	54.4	54.4	54.4	45.361	410	410	0	193.46	3558900000	148290000	21				160	263;639;1023;1135;1647;1765;1847;1980;1981;2146;2394;2444;2758;3513;4164	True;True;True;True;True;True;True;True;True;True;True;True;True;True;True	274;659;1052;1165;1692;1814;1899;2035;2036;2209;2468;2518;2860;3639;4320	387;1017;1018;1587;1778;2612;2803;2950;3173;3174;3175;3176;3177;3433;3434;3853;3936;4444;5660;6794;6795	443;1218;1219;1911;2203;3184;3427;3608;3844;3845;3846;3847;3848;4131;4132;4613;4706;5285;6741;8170;8171	443;1219;1911;2203;3184;3427;3608;3844;3846;4131;4613;4706;5285;6741;8170
P20606	P20606	9	9	9	Small COPII coat GTPase SAR1	SAR1	sp|P20606|SAR1_YEAST Small COPII coat GTPase SAR1 OS=Saccharomyces cerevisiae (strain ATCC 204508 / S288c) OX=559292 GN=SAR1 PE=1 SV=1	1	9	9	9	60	60	60	21.45	190	190	0	71.032	1926000000	148160000	6				185	123;583;588;1487;1519;2119;2314;3104;3697	True;True;True;True;True;True;True;True;True	128;602;608;1531;1563;2182;2381;3212;3831	188;912;920;2347;2392;3405;3713;5010;5988	228;1087;1096;2872;2918;4102;4456;5951;7156	228;1087;1096;2872;2918;4102;4456;5951;7156
P40217	P40217	16	16	16	Eukaryotic translation initiation factor 3 subunit I	TIF34	sp|P40217|EIF3I_YEAST Eukaryotic translation initiation factor 3 subunit I OS=Saccharomyces cerevisiae (strain ATCC 204508 / S288c) OX=559292 GN=TIF34 PE=1 SV=1	1	16	16	16	63.4	63.4	63.4	38.755	347	347	0	170.15	2816300000	140810000	18				395	597;662;1188;1540;1609;2071;2211;2533;2773;3215;3320;3972;3988;4147;4154;4205	True;True;True;True;True;True;True;True;True;True;True;True;True;True;True;True	617;682;1218;1584;1654;2133;2274;2610;2876;3328;3437;4124;4140;4301;4310;4362	931;932;1052;1854;2431;2561;3333;3538;4113;4472;5200;5374;6508;6531;6771;6782;6783;6872	1108;1109;1259;2295;2961;3127;4017;4265;4916;5343;6198;6407;7831;7855;8147;8158;8159;8259	1108;1259;2295;2961;3127;4017;4265;4916;5343;6198;6407;7831;7855;8147;8159;8259
P32588	P32588	6	6	6	Nuclear and cytoplasmic polyadenylated RNA-binding protein PUB1	PUB1	sp|P32588|PUB1_YEAST Nuclear and cytoplasmic polyadenylated RNA-binding protein PUB1 OS=Saccharomyces cerevisiae (strain ATCC 204508 / S288c) OX=559292 GN=PUB1 PE=1 SV=4	1	6	6	6	14.6	14.6	14.6	50.762	453	453	0	43.28	1518400000	138030000	7				267	168;466;1674;2904;2980;3933	True;True;True;True;True;True	175;483;1719;3010;3087;4084	252;692;2648;4693;4806;4807;6443	295;802;3237;5600;5729;5730;7757	295;802;3237;5600;5729;7757
P32610	P32610	6	6	6	V-type proton ATPase subunit D	VMA8	sp|P32610|VATD_YEAST V-type proton ATPase subunit D OS=Saccharomyces cerevisiae (strain ATCC 204508 / S288c) OX=559292 GN=VMA8 PE=1 SV=1	1	6	6	6	29.7	29.7	29.7	29.194	256	256	0	58.803	1233600000	137060000	8				273	363;806;2280;3078;3494;3936	True;True;True;True;True;True	377;830;2346;3186;3620;4088	538;1267;3654;3655;4974;4975;5632;6447	636;1502;4393;4394;5912;5913;6708;7761	636;1502;4394;5912;6708;7761
P14540	P14540	9	9	9	Fructose-bisphosphate aldolase	FBA1	sp|P14540|ALF_YEAST Fructose-bisphosphate aldolase OS=Saccharomyces cerevisiae (strain ATCC 204508 / S288c) OX=559292 GN=FBA1 PE=1 SV=3	1	9	9	9	35.9	35.9	35.9	39.62	359	359	0	109.57	2181000000	136310000	11				149	605;609;887;1070;1167;1303;3201;3543;3945	True;True;True;True;True;True;True;True;True	625;629;913;1100;1197;1340;3314;3670;4097	943;944;967;1389;1390;1662;1831;2024;5183;5707;5708;6460	1120;1121;1152;1666;1667;2017;2270;2479;6181;6794;6795;7774	1120;1152;1667;2017;2270;2479;6181;6795;7774
P0C0V8	P0C0V8	7	1	1	40S ribosomal protein S21-A	RPS21A	sp|P0C0V8|RS21A_YEAST 40S ribosomal protein S21-A OS=Saccharomyces cerevisiae (strain ATCC 204508 / S288c) OX=559292 GN=RPS21A PE=1 SV=1	1	7	1	1	81.6	18.4	18.4	9.7457	87	87	0	7.3516	816560000	136090000	3				96	40;158;1251;2111;2576;2828;3336	False;True;False;False;False;False;False	40;165;1287;2174;2656;2657;2932;3453	59;239;240;1946;3395;4167;4168;4169;4566;5395;5396	86;280;281;282;2394;4092;4974;4975;4976;5461;6429;6430	86;280;2394;4092;4975;5461;6430	37	1
P32589	P32589	19	19	16	Heat shock protein homolog SSE1	SSE1	sp|P32589|HSP7F_YEAST Heat shock protein homolog SSE1 OS=Saccharomyces cerevisiae (strain ATCC 204508 / S288c) OX=559292 GN=SSE1 PE=1 SV=4	1	19	19	16	38	38	33.6	77.365	693	693	0	185.35	4888500000	132120000	26				268	62;261;457;652;1065;1435;1595;1790;1857;1971;2362;2407;2431;2491;2956;3243;3487;4217;4239	True;True;True;True;True;True;True;True;True;True;True;True;True;True;True;True;True;True;True	63;272;474;672;1095;1477;1640;1839;1909;2026;2430;2481;2505;2567;3063;3356;3612;4374;4397	93;385;680;1039;1040;1656;1657;2259;2260;2540;2840;2965;3161;3771;3871;3920;3921;4034;4768;5248;5249;5620;5621;6893;6894;6930	125;441;790;1246;1247;2011;2012;2771;2772;3101;3478;3623;3830;3831;4517;4635;4690;4691;4816;5682;6249;6250;6696;6697;8287;8288;8334	125;441;790;1247;2012;2772;3101;3478;3623;3831;4517;4635;4690;4816;5682;6250;6696;8288;8334
P36015	P36015	7	7	7	Synaptobrevin homolog YKT6	YKT6	sp|P36015|YKT6_YEAST Synaptobrevin homolog YKT6 OS=Saccharomyces cerevisiae (strain ATCC 204508 / S288c) OX=559292 GN=YKT6 PE=1 SV=1	1	7	7	7	38.5	38.5	38.5	22.707	200	200	0	48.036	2111000000	131940000	7				306	192;536;1633;1817;2955;3365;3557	True;True;True;True;True;True;True	202;555;1678;1867;3062;3486;3684	292;816;2587;2885;4767;5439;5734	339;957;3153;3531;5681;6475;6851	339;957;3153;3531;5681;6475;6851
P22803	P22803	4	4	2	Thioredoxin-2	TRX2	sp|P22803|TRX2_YEAST Thioredoxin-2 OS=Saccharomyces cerevisiae (strain ATCC 204508 / S288c) OX=559292 GN=TRX2 PE=1 SV=3	1	4	4	2	41.3	41.3	24	11.204	104	104	0	30.292	1020200000	127520000	4				196	75;883;2592;4052	True;True;True;True	77;909;2677;4204	115;1385;4193;6622	148;1662;5001;7953	148;1662;5001;7953
P37291	P37291	18	18	17	Serine hydroxymethyltransferase, cytosolic	SHM2	sp|P37291|GLYC_YEAST Serine hydroxymethyltransferase, cytosolic OS=Saccharomyces cerevisiae (strain ATCC 204508 / S288c) OX=559292 GN=SHM2 PE=1 SV=2	1	18	18	17	48.8	48.8	47.3	52.218	469	469	0	168.47	3397300000	125830000	22				315	180;362;853;870;1074;1220;1696;1734;1793;2520;2574;2859;2863;3923;3950;4110;4263;4299	True;True;True;True;True;True;True;True;True;True;True;True;True;True;True;True;True;True	188;376;877;896;1104;1252;1743;1782;1843;2597;2653;2964;2968;4073;4102;4263;4421;4458	272;537;1328;1359;1680;1896;1897;2681;2762;2763;2847;4086;4164;4611;4612;4622;6422;6466;6701;6702;6968;7035;7036	318;634;635;1566;1623;2051;2340;2341;3273;3381;3382;3487;4885;4971;5510;5511;5525;7733;7781;8051;8052;8375;8450;8451	318;635;1566;1623;2051;2341;3273;3381;3487;4885;4971;5511;5525;7733;7781;8052;8375;8451
P28274	P28274	22	22	19	CTP synthase 1	URA7	sp|P28274|URA7_YEAST CTP synthase 1 OS=Saccharomyces cerevisiae (strain ATCC 204508 / S288c) OX=559292 GN=URA7 PE=1 SV=2	1	22	22	19	51.6	51.6	47.8	64.71	579	579	0	205.4	3764700000	125490000	24				230	349;415;572;787;940;1289;1310;1424;1466;1816;2206;2207;2285;2549;2636;2705;2707;3258;3725;3825;4128;4290	True;True;True;True;True;True;True;True;True;True;True;True;True;True;True;True;True;True;True;True;True;True	363;432;591;811;967;1325;1347;1466;1510;1866;2269;2270;2351;2626;2728;2805;2807;3371;3863;3969;4282;4449	513;616;886;1239;1472;1997;2034;2229;2230;2315;2316;2884;3532;3533;3534;3662;4135;4255;4372;4375;5267;6063;6266;6727;7005	595;721;1044;1473;1763;2449;2492;2726;2727;2837;2838;3530;4259;4260;4261;4401;4940;5067;5208;5211;6268;7284;7555;8079;8413	595;721;1044;1473;1763;2449;2492;2726;2837;3530;4259;4260;4401;4940;5067;5208;5211;6268;7284;7555;8079;8413
Q03195	Q03195	19	19	19	Translation initiation factor RLI1	RLI1	sp|Q03195|RLI1_YEAST Translation initiation factor RLI1 OS=Saccharomyces cerevisiae (strain ATCC 204508 / S288c) OX=559292 GN=RLI1 PE=1 SV=1	1	19	19	19	36.8	36.8	36.8	68.34	608	608	0	155.68	3853900000	124320000	22				522	147;273;677;1007;1249;1268;1455;1463;1657;1658;1698;1852;2131;2295;2358;2755;2839;3268;3867	True;True;True;True;True;True;True;True;True;True;True;True;True;True;True;True;True;True;True	153;284;698;1036;1285;1304;1497;1506;1702;1703;1745;1904;2194;2361;2426;2857;2944;3381;4013	222;402;1071;1570;1571;1943;1944;1969;2298;2310;2311;2622;2623;2683;2684;2685;2958;3418;3682;3683;3767;4441;4585;5282;6341	263;462;1283;1894;1895;2391;2392;2418;2818;2832;2833;3195;3196;3275;3276;3277;3616;4116;4425;4426;4513;5282;5482;6283;7644	263;462;1283;1894;2392;2418;2818;2832;3195;3196;3276;3616;4116;4426;4513;5282;5482;6283;7644
P36008	P36008	12	12	10	Elongation factor 1-gamma 2	TEF4	sp|P36008|EF1G2_YEAST Elongation factor 1-gamma 2 OS=Saccharomyces cerevisiae (strain ATCC 204508 / S288c) OX=559292 GN=TEF4 PE=1 SV=1	1	12	12	10	32.8	32.8	30.3	46.52	412	412	0	102.38	2797900000	121650000	13				303	1246;1419;1500;2317;2475;2833;3324;3378;3379;3639;4098;4107	True;True;True;True;True;True;True;True;True;True;True;True	1282;1461;1544;2384;2549;2938;3441;3499;3500;3769;4251;4260	1938;1939;2223;2366;3716;4003;4577;5379;5472;5473;5879;6686;6696	2385;2386;2720;2891;4460;4780;5474;6412;6523;6524;7033;8036;8046	2385;2720;2891;4460;4780;5474;6412;6523;6524;7033;8036;8046
P16861	P16861	34	34	33	ATP-dependent 6-phosphofructokinase subunit alpha	PFK1	sp|P16861|PFKA1_YEAST ATP-dependent 6-phosphofructokinase subunit alpha OS=Saccharomyces cerevisiae (strain ATCC 204508 / S288c) OX=559292 GN=PFK1 PE=1 SV=1	1	34	34	33	41.5	41.5	40.6	107.97	987	987	0	323.31	6564700000	121570000	42				164	92;297;327;435;778;958;1026;1111;1328;1358;1374;1481;1483;1496;1497;1554;2364;2417;2439;2440;2557;2627;2740;3207;3208;3393;3394;3395;3458;3526;3562;4019;4112;4114	True;True;True;True;True;True;True;True;True;True;True;True;True;True;True;True;True;True;True;True;True;True;True;True;True;True;True;True;True;True;True;True;True;True	95;308;341;452;800;985;1055;1141;1365;1398;1416;1525;1527;1540;1541;1598;2432;2491;2513;2514;2634;2717;2840;3320;3321;3514;3515;3516;3583;3653;3689;4171;4265;4268	143;432;486;644;1224;1494;1495;1591;1739;2064;2065;2130;2131;2158;2338;2343;2361;2362;2453;3773;3883;3884;3930;3931;4144;4243;4413;5189;5190;5489;5490;5491;5492;5583;5584;5681;5742;5743;6576;6704;6707	177;496;566;751;1457;1785;1786;1915;2154;2522;2523;2613;2614;2643;2862;2868;2886;2887;2986;4519;4520;4647;4648;4700;4701;4950;5055;5252;6187;6188;6540;6541;6542;6543;6652;6653;6654;6766;6859;6860;7905;8054;8057	177;496;566;751;1457;1785;1915;2154;2522;2614;2643;2862;2868;2886;2887;2986;4520;4648;4700;4701;4950;5055;5252;6187;6188;6540;6542;6543;6654;6766;6859;7905;8054;8057
P25491	P25491	8	8	8	Mitochondrial protein import protein MAS5	YDJ1	sp|P25491|MAS5_YEAST Mitochondrial protein import protein MAS5 OS=Saccharomyces cerevisiae (strain ATCC 204508 / S288c) OX=559292 GN=YDJ1 PE=1 SV=1	1	8	8	8	27.4	27.4	27.4	44.67	409	409	0	54.119	1938500000	121160000	10				212	1057;1786;1791;1921;1950;3824;4175;4197	True;True;True;True;True;True;True;True	1087;1835;1840;1973;2003;3968;4332;4354	1648;2834;2835;2841;3071;3123;6265;6811;6845;6846	2003;3472;3473;3479;3733;3789;7554;8189;8225;8226	2003;3473;3479;3733;3789;7554;8189;8225
P39729	P39729	15	15	15	Ribosome-interacting GTPase 1	RBG1	sp|P39729|RBG1_YEAST Ribosome-interacting GTPase 1 OS=Saccharomyces cerevisiae (strain ATCC 204508 / S288c) OX=559292 GN=RBG1 PE=1 SV=1	1	15	15	15	51.5	51.5	51.5	40.701	369	369	0	142.27	2755600000	119810000	18				379	138;348;456;756;770;1134;1250;1423;1503;1726;2652;3287;3542;3646;4233	True;True;True;True;True;True;True;True;True;True;True;True;True;True;True	144;362;473;778;792;1164;1286;1465;1547;1774;2746;3401;3669;3776;4390	212;511;512;678;679;1198;1212;1777;1945;2227;2228;2369;2754;4279;5314;5706;5886;6919	253;593;594;788;789;1426;1441;2202;2393;2724;2725;2894;3373;5091;6329;6793;7040;7041;8323	253;594;789;1426;1441;2202;2393;2724;2894;3373;5091;6329;6793;7041;8323	120	116
P60010	P60010	15	15	15	Actin	ACT1	sp|P60010|ACT_YEAST Actin OS=Saccharomyces cerevisiae (strain ATCC 204508 / S288c) OX=559292 GN=ACT1 PE=1 SV=1	1	15	15	15	53.1	53.1	53.1	41.689	375	375	0	117.91	2372700000	118640000	17				500	104;365;366;573;713;999;1340;1422;1587;1588;1804;2133;3425;3691;4249	True;True;True;True;True;True;True;True;True;True;True;True;True;True;True	107;379;380;592;734;1028;1377;1464;1632;1633;1854;2196;3548;3825;4407	160;540;541;542;887;1131;1559;2093;2226;2531;2532;2860;3420;5537;5979;5980;5981;6941	197;638;639;640;1045;1351;1883;2576;2723;3092;3093;3501;4118;6595;6596;7146;7147;7148;8346	197;638;639;1045;1351;1883;2576;2723;3092;3093;3501;4118;6595;7147;8346
Q12449	Q12449	12	12	12	Hsp90 co-chaperone AHA1	AHA1	sp|Q12449|AHA1_YEAST Hsp90 co-chaperone AHA1 OS=Saccharomyces cerevisiae (strain ATCC 204508 / S288c) OX=559292 GN=AHA1 PE=1 SV=1	1	12	12	12	33.4	33.4	33.4	39.435	350	350	0	89.464	2016500000	118620000	12				590	258;526;835;2504;2907;3107;3346;3347;3413;3862;4124;4125	True;True;True;True;True;True;True;True;True;True;True;True	269;545;859;2581;3013;3215;3465;3466;3536;4008;4278;4279	382;801;1306;4056;4697;5015;5411;5412;5521;6335;6721;6722	438;941;1542;4841;5604;5957;6445;6446;6579;7638;8073;8074	438;941;1542;4841;5604;5957;6445;6446;6579;7638;8073;8074
P33892	P33892	63	63	63	Translational activator GCN1	GCN1	sp|P33892|GCN1_YEAST eIF-2-alpha kinase activator GCN1 OS=Saccharomyces cerevisiae (strain ATCC 204508 / S288c) OX=559292 GN=GCN1 PE=1 SV=1	1	63	63	63	27.5	27.5	27.5	296.69	2672	2672	0	323.31	16336000000	114240000	71				291	155;200;201;219;308;309;352;358;380;404;549;797;886;921;950;957;1053;1073;1212;1230;1451;1552;1577;1629;1645;1737;1749;1771;1854;1923;1975;2023;2105;2120;2236;2248;2261;2323;2392;2454;2496;2498;2515;2518;2751;2777;2943;2979;3030;3082;3198;3277;3292;3313;3457;3460;3554;3637;3773;3818;3910;3946;4070	True;True;True;True;True;True;True;True;True;True;True;True;True;True;True;True;True;True;True;True;True;True;True;True;True;True;True;True;True;True;True;True;True;True;True;True;True;True;True;True;True;True;True;True;True;True;True;True;True;True;True;True;True;True;True;True;True;True;True;True;True;True;True	161;210;211;229;320;321;366;372;395;421;568;821;912;948;977;984;1083;1103;1243;1265;1493;1596;1622;1674;1690;1785;1798;1820;1906;1975;2030;2080;2168;2183;2301;2313;2326;2390;2466;2528;2573;2575;2592;2595;2851;2880;3050;3086;3137;3190;3311;3391;3407;3429;3582;3585;3681;3767;3914;3962;4060;4098;4223	233;300;301;322;448;449;450;524;532;565;601;602;831;1256;1388;1447;1484;1493;1644;1679;1885;1914;2291;2451;2509;2583;2610;2766;2785;2813;2961;3073;3166;3167;3247;3248;3388;3406;3573;3589;3590;3620;3722;3723;3851;3950;4043;4045;4081;4084;4428;4482;4745;4805;4905;4982;4983;5179;5299;5321;5322;5366;5582;5587;5730;5876;5877;6153;6258;6407;6461;6645	274;347;348;370;514;515;516;621;629;668;705;706;972;1490;1665;1736;1775;1784;1999;2050;2328;2358;2808;2984;3068;3149;3182;3385;3408;3438;3619;3735;3836;3837;3923;3924;4084;4103;4300;4316;4317;4318;4319;4353;4467;4468;4611;4721;4825;4827;4880;4883;5269;5354;5659;5728;5839;5921;5922;5923;6177;6311;6336;6337;6399;6651;6657;6847;7029;7030;7031;7392;7547;7717;7775;7981	274;347;348;370;515;516;621;629;668;706;972;1490;1665;1736;1775;1784;1999;2050;2328;2358;2808;2984;3068;3149;3182;3385;3408;3438;3619;3735;3837;3924;4084;4103;4300;4319;4353;4467;4611;4721;4825;4827;4880;4883;5269;5354;5659;5728;5839;5923;6177;6311;6336;6399;6651;6657;6847;7030;7392;7547;7717;7775;7981
Q08971	Q08971	6	6	6	Protein PBDC1 homolog	YPL225W	sp|Q08971|YP225_YEAST Protein PBDC1 homolog OS=Saccharomyces cerevisiae (strain ATCC 204508 / S288c) OX=559292 GN=YPL225W PE=1 SV=1	1	6	6	6	38.4	38.4	38.4	17.445	146	146	0	56.543	1121100000	112110000	7				571	925;1025;1380;1917;2347;2406	True;True;True;True;True;True	952;1054;1422;1969;2414;2480	1452;1590;2164;3066;3067;3754;3870	1741;1914;2650;3728;3729;4500;4634	1741;1914;2650;3729;4500;4634
P32861	P32861	16	16	16	UTP--glucose-1-phosphate uridylyltransferase	UGP1	sp|P32861|UGPA1_YEAST UTP--glucose-1-phosphate uridylyltransferase OS=Saccharomyces cerevisiae (strain ATCC 204508 / S288c) OX=559292 GN=UGP1 PE=1 SV=1	1	16	16	16	40.9	40.9	40.9	55.987	499	499	0	145.18	2907500000	111830000	15				277	472;680;691;937;1028;1297;1359;1784;2312;2905;2976;3317;3479;3546;3696;4159	True;True;True;True;True;True;True;True;True;True;True;True;True;True;True;True	490;701;712;964;1057;1333;1399;1833;2379;3011;3083;3434;3604;3673;3830;4315	708;1075;1107;1467;1593;2008;2132;2832;3711;4694;4802;5371;5612;5711;5987;6788	820;1287;1326;1758;1917;2461;2615;3470;4454;5601;5725;6404;6688;6798;7155;8164	820;1287;1326;1758;1917;2461;2615;3470;4454;5601;5725;6404;6688;6798;7155;8164
P25605	P25605	9	9	9	Acetolactate synthase small subunit, mitochondrial	ILV6	sp|P25605|ILV6_YEAST Acetolactate synthase small subunit, mitochondrial OS=Saccharomyces cerevisiae (strain ATCC 204508 / S288c) OX=559292 GN=ILV6 PE=1 SV=2	1	9	9	9	49.8	49.8	49.8	33.986	309	309	0	94.308	1774600000	110910000	10				215	1125;1351;1988;2283;2500;2633;2886;3994;4039	True;True;True;True;True;True;True;True;True	1155;1390;2043;2349;2577;2725;2992;4146;4191	1768;2112;3188;3659;4051;4052;4252;4670;6538;6599	2193;2595;3862;4398;4835;4836;4837;5064;5576;7862;7929	2193;2595;3862;4398;4835;5064;5576;7862;7929
P17255	P17255	24	24	24	V-type proton ATPase catalytic subunit A;Endonuclease PI-SceI	VMA1	sp|P17255|VATA_YEAST V-type proton ATPase catalytic subunit A OS=Saccharomyces cerevisiae (strain ATCC 204508 / S288c) OX=559292 GN=VMA1 PE=1 SV=3	1	24	24	24	23.3	23.3	23.3	118.64	1071	1071	0	194.66	6700000000	108060000	32				168	149;256;257;338;402;478;535;832;834;1005;1024;1150;1256;1304;1882;2368;2725;2769;3234;3436;3527;3722;3964;4115	True;True;True;True;True;True;True;True;True;True;True;True;True;True;True;True;True;True;True;True;True;True;True;True	155;267;268;352;419;496;554;856;858;1034;1053;1180;1292;1341;1934;2436;2825;2872;3347;3559;3654;3859;4116;4269	225;379;380;381;500;599;722;814;815;1302;1303;1305;1567;1568;1588;1589;1809;1951;2025;3006;3007;3779;4394;4395;4466;4467;5229;5555;5682;6056;6500;6708	266;435;436;437;580;703;835;955;956;1537;1538;1539;1541;1891;1892;1912;1913;2242;2399;2480;3666;3667;4526;5232;5233;5234;5337;5338;6229;6622;6767;7277;7823;8058	266;435;437;580;703;835;956;1539;1541;1891;1912;2242;2399;2480;3666;4526;5232;5337;6229;6622;6767;7277;7823;8058	87	392
P11484	P11484	45	3	3	Heat shock protein SSB1	SSB1	sp|P11484|SSB1_YEAST Ribosome-associated molecular chaperone SSB1 OS=Saccharomyces cerevisiae (strain ATCC 204508 / S288c) OX=559292 GN=SSB1 PE=1 SV=3	1	45	3	3	78.6	10	10	66.601	613	613	0	52.474	3234800000	107830000	6				133	4;5;73;305;375;429;528;796;912;1441;1511;1512;1602;1826;1934;2011;2173;2342;2343;2462;2600;2638;2639;2724;2779;2806;2807;2808;2951;2999;3000;3211;3235;3236;3325;3356;3382;3386;3514;3516;3528;3616;3849;3937;4026	False;False;False;False;False;False;True;False;False;False;False;False;False;False;False;False;False;False;False;False;False;False;False;False;False;False;False;False;False;False;False;False;False;False;False;False;False;False;False;True;False;False;False;False;True	4;5;75;317;389;446;547;820;939;1483;1555;1556;1647;1876;1986;2066;2236;2409;2410;2536;2685;2730;2731;2732;2733;2824;2882;2910;2911;2912;3058;3106;3107;3324;3348;3349;3442;3477;3503;3507;3640;3641;3643;3655;3746;3993;4089;4178	4;5;111;443;444;557;558;636;637;803;1253;1254;1255;1435;2266;2267;2268;2269;2270;2271;2272;2273;2274;2380;2381;2382;2549;2550;2551;2909;3089;3223;3224;3476;3477;3746;3747;3748;3749;3963;4204;4258;4259;4260;4261;4262;4263;4393;4484;4523;4524;4525;4758;4759;4760;4761;4832;4833;4834;5194;5195;5230;5231;5232;5233;5234;5380;5381;5425;5426;5476;5480;5481;5661;5662;5663;5664;5665;5667;5668;5683;5684;568…	4;5;144;509;510;658;659;660;742;743;943;1487;1488;1489;1722;2779;2780;2781;2782;2783;2784;2785;2786;2787;2788;2905;2906;2907;3112;3113;3114;3566;3751;3897;3898;4176;4177;4491;4492;4493;4494;4495;4735;5012;5070;5071;5072;5073;5074;5075;5231;5356;5400;5401;5402;5672;5673;5674;5675;5756;5757;5758;6192;6193;6230;6231;6232;6233;6234;6413;6414;6459;6460;6461;6527;6531;6532;6742;6743;6744;6745;6746;6747…	4;5;144;510;658;742;943;1487;1722;2780;2905;2907;3113;3566;3751;3898;4177;4491;4495;4735;5012;5071;5075;5231;5356;5400;5401;5402;5673;5756;5758;6192;6230;6234;6413;6460;6527;6532;6747;6752;6769;7001;7609;7763;7913	68;69;70	89;124;522
P32481	P32481	13	13	13	Eukaryotic translation initiation factor 2 subunit gamma	GCD11	sp|P32481|IF2G_YEAST Eukaryotic translation initiation factor 2 subunit gamma OS=Saccharomyces cerevisiae (strain ATCC 204508 / S288c) OX=559292 GN=GCD11 PE=1 SV=1	1	13	13	13	31.7	31.7	31.7	57.865	527	527	0	97.025	2685000000	107400000	15				257	166;658;891;953;1292;1439;1952;2194;2249;2503;2873;3164;4240	True;True;True;True;True;True;True;True;True;True;True;True;True	173;678;917;980;1328;1481;2005;2257;2314;2580;2978;3276;4398	250;1047;1394;1487;2000;2264;3126;3501;3591;4055;4644;4645;5094;6931	293;1254;1671;1672;1778;2452;2777;3792;4203;4320;4840;5549;5550;6049;8335	293;1254;1671;1778;2452;2777;3792;4203;4320;4840;5550;6049;8335
P50095	P50095	9	9	4	Inosine-5-monophosphate dehydrogenase 3	IMD3	sp|P50095|IMDH3_YEAST Inosine-5-monophosphate dehydrogenase 3 OS=Saccharomyces cerevisiae (strain ATCC 204508 / S288c) OX=559292 GN=IMD3 PE=1 SV=1	1	9	9	4	22.9	22.9	9.9	56.584	523	523	0	70.735	2218200000	105630000	13				456	800;928;1221;2141;2320;2355;2787;2928;3466	True;True;True;True;True;True;True;True;True	824;955;1253;1254;2204;2387;2423;2891;3035;3591	1259;1456;1898;1899;3428;3719;3764;4496;4726;5598	1493;1745;1746;2342;2343;4126;4463;4464;4510;5370;5371;5637;6672	1493;1746;2343;4126;4463;4510;5370;5637;6672	113	424
P05737	P05737	18	1	1	60S ribosomal protein L7-A	RPL7A	sp|P05737|RL7A_YEAST 60S ribosomal protein L7-A OS=Saccharomyces cerevisiae (strain ATCC 204508 / S288c) OX=559292 GN=RPL7A PE=1 SV=3	1	18	1	1	72.5	3.7	3.7	27.638	244	244	0.0018727	6.7158	1267500000	105620000	1				50	17;343;1163;1365;1366;1665;1666;1706;2039;2244;2456;2647;2871;2952;2986;3449;3961;4176	False;False;False;False;False;False;False;False;False;False;False;False;False;False;False;True;False;False	17;357;1193;1406;1407;1710;1711;1754;2097;2309;2530;2741;2976;3059;3093;3574;4113;4333	30;31;506;1824;1825;1826;1827;2139;2140;2141;2142;2143;2636;2637;2638;2711;3272;3585;3952;3953;3954;4271;4642;4762;4763;4764;4814;5571;6495;6496;6812	51;52;53;586;587;588;2257;2258;2259;2260;2261;2262;2263;2264;2265;2266;2623;2624;2625;2626;2627;3222;3223;3224;3225;3226;3227;3306;3952;4312;4723;4724;4725;4726;5083;5546;5547;5676;5677;5678;5738;6638;7815;7816;7817;7818;8190	51;587;2258;2623;2626;3222;3227;3306;3952;4312;4724;5083;5547;5677;5738;6638;7816;8190
P27476	P27476	12	12	12	Nuclear localization sequence-binding protein	NSR1	sp|P27476|NSR1_YEAST Nuclear localization sequence-binding protein OS=Saccharomyces cerevisiae (strain ATCC 204508 / S288c) OX=559292 GN=NSR1 PE=1 SV=1	1	12	12	12	30.2	30.2	30.2	44.535	414	414	0	95.573	2087800000	104390000	13				225	186;433;659;699;1118;1332;1375;1871;2138;2472;2473;2676	True;True;True;True;True;True;True;True;True;True;True;True	196;450;679;720;1148;1369;1417;1923;2201;2546;2547;2771	285;286;642;1048;1049;1116;1749;2070;2159;2990;3425;3986;3987;4319	332;333;749;1255;1256;1335;2165;2528;2644;3649;4123;4759;4760;5132	333;749;1256;1335;2165;2528;2644;3649;4123;4759;4760;5132
P32495	P32495	4	4	4	H/ACA ribonucleoprotein complex subunit 2	NHP2	sp|P32495|NHP2_YEAST H/ACA ribonucleoprotein complex subunit 2 OS=Saccharomyces cerevisiae (strain ATCC 204508 / S288c) OX=559292 GN=NHP2 PE=1 SV=2	1	4	4	4	28.2	28.2	28.2	17.122	156	156	0	31	519230000	103850000	3				259	2624;2738;3055;3056	True;True;True;True	2714;2838;3163;3164	4240;4411;4940;4941	5052;5250;5878;5879	5052;5250;5878;5879
P38174	P38174	7	7	7	Methionine aminopeptidase 2	MAP2	sp|P38174|MAP2_YEAST Methionine aminopeptidase 2 OS=Saccharomyces cerevisiae (strain ATCC 204508 / S288c) OX=559292 GN=MAP2 PE=1 SV=4	1	7	7	7	21.1	21.1	21.1	47.518	421	421	0	90.3	1942300000	102220000	12				324	1341;2353;2572;2683;2747;3093;4221	True;True;True;True;True;True;True	1378;2420;2651;2778;2847;3201;4378	2094;2095;3760;3761;4162;4328;4422;4423;4998;4999;6902	2577;2578;4506;4507;4969;5141;5261;5262;5938;5939;8297;8298	2578;4506;4969;5141;5261;5939;8298
P35691	P35691	3	3	3	Translationally-controlled tumor protein homolog	TMA19	sp|P35691|TCTP_YEAST Translationally-controlled tumor protein homolog OS=Saccharomyces cerevisiae (strain ATCC 204508 / S288c) OX=559292 GN=TMA19 PE=1 SV=1	1	3	3	3	14.4	14.4	14.4	18.741	167	167	0	18.609	804490000	100560000	4				298	1379;2411;3170	True;True;True	1421;2485;3282	2163;3876;3877;5101	2649;4640;4641;6059	2649;4640;6059
P34730	P34730	9	9	1	Protein BMH2	BMH2	sp|P34730|BMH2_YEAST Protein BMH2 OS=Saccharomyces cerevisiae (strain ATCC 204508 / S288c) OX=559292 GN=BMH2 PE=1 SV=3	1	9	9	1	40.3	40.3	5.1	31.061	273	273	0	79.972	1452100000	96808000	9				294	355;648;1735;1795;2090;3237;3468;4158;4216	True;True;True;True;True;True;True;True;True	369;668;1783;1845;2153;3350;3593;4314;4373	527;1034;2764;2850;3369;5235;5600;6787;6892	624;1240;3383;3490;4061;6235;6674;8163;8286	624;1240;3383;3490;4061;6235;6674;8163;8286
P12612	P12612	19	19	19	T-complex protein 1 subunit alpha	TCP1	sp|P12612|TCPA_YEAST T-complex protein 1 subunit alpha OS=Saccharomyces cerevisiae (strain ATCC 204508 / S288c) OX=559292 GN=TCP1 PE=1 SV=2	1	19	19	19	46.9	46.9	46.9	60.48	559	559	0	154.7	2879400000	92885000	20				137	804;946;1010;1075;1429;1454;1581;1589;1594;1779;2786;3103;3110;3133;3263;3352;3428;3429;3595	True;True;True;True;True;True;True;True;True;True;True;True;True;True;True;True;True;True;True	828;973;1039;1105;1471;1496;1626;1634;1639;1828;2890;3211;3218;3243;3376;3472;3551;3552;3725	1264;1479;1574;1681;2243;2297;2515;2516;2533;2539;2827;4494;4495;5009;5019;5049;5276;5420;5540;5541;5801	1499;1770;1898;2052;2741;2817;3074;3075;3094;3100;3465;5368;5369;5950;5961;5995;6277;6454;6600;6601;6925	1499;1770;1898;2052;2741;2817;3075;3094;3100;3465;5368;5950;5961;5995;6277;6454;6600;6601;6925
Q01560	Q01560	10	10	10	Nucleolar protein 3	NPL3	sp|Q01560|NOP3_YEAST Nucleolar protein 3 OS=Saccharomyces cerevisiae (strain ATCC 204508 / S288c) OX=559292 GN=NPL3 PE=1 SV=1	1	10	10	10	20.5	20.5	20.5	45.407	414	414	0	80.979	2127700000	92510000	13				508	140;445;792;1098;1285;1286;2373;2673;2757;3161	True;True;True;True;True;True;True;True;True;True	146;462;816;1128;1321;1322;2442;2768;2859;3273	214;665;1246;1247;1716;1991;1992;1993;3787;4314;4443;5091	255;775;1480;1481;2092;2443;2444;2445;4535;5126;5284;6045;6046	255;775;1480;2092;2443;2444;4535;5126;5284;6046
P15646	P15646	10	10	10	rRNA 2-O-methyltransferase fibrillarin	NOP1	sp|P15646|FBRL_YEAST rRNA 2-O-methyltransferase fibrillarin OS=Saccharomyces cerevisiae (strain ATCC 204508 / S288c) OX=559292 GN=NOP1 PE=1 SV=1	1	10	10	10	35.2	35.2	35.2	34.465	327	327	0	71.131	1473200000	92078000	11				155	251;487;552;1176;1348;1586;1623;2080;2763;4061	True;True;True;True;True;True;True;True;True;True	262;505;571;1206;1387;1631;1668;2143;2865;4213	374;744;834;1841;2109;2530;2576;2577;3347;4449;4450;6631	430;877;975;2281;2592;3091;3142;3143;4033;5291;5292;7964	430;877;975;2281;2592;3091;3142;4033;5291;7964
P39517	P39517	12	12	12	ATP-dependent RNA helicase DHH1	DHH1	sp|P39517|DHH1_YEAST ATP-dependent RNA helicase DHH1 OS=Saccharomyces cerevisiae (strain ATCC 204508 / S288c) OX=559292 GN=DHH1 PE=1 SV=1	1	12	12	12	29.2	29.2	29.2	57.543	506	506	0	103.39	2184500000	91020000	12				376	745;930;1172;1231;1528;1865;1924;2220;2363;3450;3461;3884	True;True;True;True;True;True;True;True;True;True;True;True	767;957;1202;1266;1572;1917;1976;2283;2431;3575;3586;4033	1184;1458;1836;1915;1916;2406;2982;2983;3074;3549;3772;5572;5588;6373	1411;1748;2275;2359;2360;2933;3641;3642;3736;4276;4518;6639;6658;7678	1411;1748;2275;2359;2933;3641;3736;4276;4518;6639;6658;7678
P31412	P31412	11	11	11	V-type proton ATPase subunit C	VMA5	sp|P31412|VATC_YEAST V-type proton ATPase subunit C OS=Saccharomyces cerevisiae (strain ATCC 204508 / S288c) OX=559292 GN=VMA5 PE=1 SV=4	1	11	11	11	35.2	35.2	35.2	44.188	392	392	0	148.31	2123600000	88483000	14				240	90;91;666;1573;1591;2821;3262;3267;3488;3772;4186	True;True;True;True;True;True;True;True;True;True;True	93;94;686;1617;1636;2925;3375;3380;3613;3913;4343	141;142;1056;2498;2499;2535;2536;4553;5274;5275;5281;5622;6152;6832	175;176;1263;3057;3058;3096;3097;5446;6275;6276;6282;6698;7391;8212	175;176;1263;3057;3096;5446;6276;6282;6698;7391;8212
P39676	P39676	9	9	9	Flavohemoprotein	YHB1	sp|P39676|FHP_YEAST Flavohemoprotein OS=Saccharomyces cerevisiae (strain ATCC 204508 / S288c) OX=559292 GN=YHB1 PE=1 SV=2	1	9	9	9	34.6	34.6	34.6	44.646	399	399	0	78.287	1583300000	87961000	11				377	757;788;874;1612;2435;2642;2708;2766;3815	True;True;True;True;True;True;True;True;True	779;812;900;1657;2509;2736;2808;2869;3959	1199;1240;1241;1364;1365;2564;3925;4266;4376;4463;6255	1427;1474;1475;1628;1629;3130;4695;5078;5212;5334;7544	1427;1475;1629;3130;4695;5078;5212;5334;7544
P02294;P02293	P02294;P02293	3;3	3;3	3;3	Histone H2B.2;Histone H2B.1	HTB2;HTB1	sp|P02294|H2B2_YEAST Histone H2B.2 OS=Saccharomyces cerevisiae (strain ATCC 204508 / S288c) OX=559292 GN=HTB2 PE=1 SV=2;sp|P02293|H2B1_YEAST Histone H2B.1 OS=Saccharomyces cerevisiae (strain ATCC 204508 / S288c) OX=559292 GN=HTB1 PE=1 SV=2	2	3	3	3	22.9	22.9	22.9	14.237	131	131;131	0	20.513	815500000	81550000	3				29	1874;2257;2960	True;True;True	1926;2322;3067	2993;3614;4773	3652;4347;5687	3652;4347;5687
P39077	P39077	22	22	22	T-complex protein 1 subunit gamma	CCT3	sp|P39077|TCPG_YEAST T-complex protein 1 subunit gamma OS=Saccharomyces cerevisiae (strain ATCC 204508 / S288c) OX=559292 GN=CCT3 PE=1 SV=2	1	22	22	22	50.6	50.6	50.6	58.814	534	534	0	168.51	2684600000	81351000	22				370	235;499;520;1323;1349;1715;1782;2265;2558;2610;2628;2716;2759;2815;2972;3456;3600;3793;3796;4014;4015;4283	True;True;True;True;True;True;True;True;True;True;True;True;True;True;True;True;True;True;True;True;True;True	245;517;539;1360;1388;1763;1831;2330;2635;2698;2718;2816;2861;2919;3079;3581;3730;3936;3939;4166;4167;4441	350;764;791;2057;2058;2110;2739;2830;3625;4145;4223;4244;4385;4445;4534;4795;5581;5806;6203;6206;6569;6570;6996	402;403;900;928;2515;2516;2593;3356;3468;4359;4951;5033;5056;5223;5286;5413;5718;6650;6930;7458;7461;7898;7899;8403	403;900;928;2515;2593;3356;3468;4359;4951;5033;5056;5223;5286;5413;5718;6650;6930;7458;7461;7898;7899;8403
P0CX73;P0CX72;P0CX71;P0CX70;P0CX58;P0CX57;O74302;Q07793;Q12414;Q03612;P0C2I9;P0C2I5;P0C2I3;Q12470;Q99337;Q12391;Q12112;Q04215;Q03964;Q04214	P0CX73;P0CX72;P0CX71;P0CX70;P0CX58;P0CX57;O74302;Q07793;Q12414;Q03612;P0C2I9;P0C2I5;P0C2I3;Q12470;Q99337	5;5;5;5;5;5;5;5;5;5;5;5;5;4;4;2;2;1;1;1	5;5;5;5;5;5;5;5;5;5;5;5;5;4;4;2;2;1;1;1	1;1;1;1;1;1;1;1;1;1;1;1;1;1;1;1;1;1;1;1	Transposon Ty1-PL Gag polyprotein;Capsid protein;Gag-p4;Transposon Ty1-LR2 Gag polyprotein;Capsid protein;Gag-p4;Transposon Ty1-ER1 Gag polyprotein;Capsid protein;Gag-p4;Transposon Ty1-DR6 Gag polyprotein;Capsid protein;Gag-p4;Transposon Ty1-PR1 Gag polyprotein;Capsid protein;Gag-p4;Transposon Ty1-A Gag polyprotein;Capsid protein;Gag-p4;Transposon Ty1-DR4 Gag polyprotein;Capsid protein;Gag-p4;Tra…	TY1A-PL;TY1A-LR2;TY1A-ER1;TY1A-DR6;TY1A-PR1;TY1A-A;TY1A-DR4;TY1B-DR4;TY1B-PL;TY1B-ER1;TY1B-PR1;TY1B-LR2;TY1B-DR6;TY1A-NL2;TY1B-NL2	sp|P0CX73|YP11A_YEAST Transposon Ty1-PL Gag polyprotein OS=Saccharomyces cerevisiae (strain ATCC 204508 / S288c) OX=559292 GN=TY1A-PL PE=2 SV=1;sp|P0CX72|YL12A_YEAST Transposon Ty1-LR2 Gag polyprotein OS=Saccharomyces cerevisiae (strain ATCC 204508 / S288c	20	5	5	1	19.5	19.5	5.5	48.953	440	440;440;440;440;440;440;440;1604;1755;1755;1755;1755;1755;440;1749;440;1755;440;440;1755	0	89.769	1133800000	80988000	6				11	131;847;2077;2579;4022	True;True;True;True;True	137;871;2139;2660;4174	203;1322;3342;4172;4173;6579	244;1560;4028;4979;4980;7908	244;1560;4028;4980;7908
P36013	P36013	18	18	18	NAD-dependent malic enzyme, mitochondrial	MAE1	sp|P36013|MAOM_YEAST NAD-dependent malic enzyme, mitochondrial OS=Saccharomyces cerevisiae (strain ATCC 204508 / S288c) OX=559292 GN=MAE1 PE=1 SV=1	1	18	18	18	37.5	37.5	37.5	74.375	669	669	0	153.19	2990900000	80834000	23				305	453;671;779;795;1004;1417;1918;2064;2102;2116;2223;2597;2842;3901;3914;3915;3931;3975	True;True;True;True;True;True;True;True;True;True;True;True;True;True;True;True;True;True	470;692;801;819;1033;1459;1970;2126;2165;2179;2286;2682;2947;4051;4064;4065;4082;4127	674;1065;1225;1226;1251;1252;1566;2221;3068;3321;3383;3384;3401;3402;3552;4200;4201;4588;6395;6396;6412;6413;6440;6511;6512	784;1277;1458;1459;1485;1486;1890;2718;3730;4005;4077;4078;4098;4099;4279;5008;5009;5485;7704;7705;7723;7724;7754;7834;7835	784;1277;1458;1485;1890;2718;3730;4005;4078;4098;4279;5009;5485;7704;7723;7724;7754;7835
P28777	P28777	11	11	11	Chorismate synthase	ARO2	sp|P28777|AROC_YEAST Chorismate synthase OS=Saccharomyces cerevisiae (strain ATCC 204508 / S288c) OX=559292 GN=ARO2 PE=1 SV=1	1	11	11	11	36.4	36.4	36.4	40.838	376	376	0	109.81	1765700000	80259000	14				231	159;450;563;564;737;1110;1258;3396;3472;3597;3791	True;True;True;True;True;True;True;True;True;True;True	166;467;582;583;759;1140;1294;3517;3597;3727;3934	241;242;671;874;875;1165;1166;1738;1953;1954;5493;5605;5803;6199	283;284;781;1032;1033;1386;1387;2153;2402;2403;6544;6681;6927;7453	284;781;1032;1033;1387;2153;2402;6544;6681;6927;7453
P25294	P25294	9	9	9	Protein SIS1	SIS1	sp|P25294|SIS1_YEAST Protein SIS1 OS=Saccharomyces cerevisiae (strain ATCC 204508 / S288c) OX=559292 GN=SIS1 PE=1 SV=1	1	9	9	9	29	29	29	37.59	352	352	0	68.484	1104100000	78868000	9				204	720;819;956;2546;2547;3612;3658;4198;4212	True;True;True;True;True;True;True;True;True	741;843;983;2623;2624;3742;3788;4355;4369	1141;1285;1492;4132;4133;5843;5901;6847;6848;6884	1362;1520;1783;4937;4938;6996;7056;8227;8228;8276	1362;1520;1783;4937;4938;6996;7056;8228;8276
P20449	P20449	14	14	14	ATP-dependent RNA helicase DBP5	DBP5	sp|P20449|DBP5_YEAST ATP-dependent RNA helicase DBP5 OS=Saccharomyces cerevisiae (strain ATCC 204508 / S288c) OX=559292 GN=DBP5 PE=1 SV=2	1	14	14	14	36.3	36.3	36.3	53.873	482	482	0	145.46	1847100000	76962000	16				182	229;547;1499;1768;1902;2288;2764;2880;2909;2994;3162;3949;3966;4168	True;True;True;True;True;True;True;True;True;True;True;True;True;True	239;566;1543;1817;1954;2354;2866;2985;3015;3101;3274;4101;4118;4324	339;340;829;2364;2365;2810;3041;3665;4451;4654;4699;4824;4825;5092;6464;6465;6502;6801	389;390;970;2889;2890;3435;3703;4404;5293;5559;5606;5748;5749;6047;7779;7780;7825;8179	390;970;2890;3435;3703;4404;5293;5559;5606;5748;6047;7779;7825;8179
P25567	P25567	9	9	9	RNA-binding protein SRO9	SRO9	sp|P25567|SRO9_YEAST RNA-binding protein SRO9 OS=Saccharomyces cerevisiae (strain ATCC 204508 / S288c) OX=559292 GN=SRO9 PE=1 SV=2	1	9	9	9	31.6	31.6	31.6	48.059	434	434	0	99.728	1606600000	76505000	13				214	315;316;471;670;715;2109;2906;2971;3096	True;True;True;True;True;True;True;True;True	327;328;489;691;736;2172;3012;3078;3204	461;462;707;1063;1064;1134;1135;3392;4695;4696;4794;5002	529;530;819;1275;1276;1354;1355;4089;5602;5603;5717;5942;5943	529;530;819;1276;1355;4089;5602;5717;5942
P10591	P10591	33	7	7	Heat shock protein SSA1	SSA1	sp|P10591|HSP71_YEAST Heat shock protein SSA1 OS=Saccharomyces cerevisiae (strain ATCC 204508 / S288c) OX=559292 GN=SSA1 PE=1 SV=4	1	33	7	7	60	18.1	18.1	69.656	642	642	0	78.002	2658300000	75951000	8				126	306;334;371;431;826;913;915;954;1319;1600;1601;1760;1998;2144;2239;2240;2453;2513;2514;2526;2602;2688;2782;2783;2804;3210;3303;3332;3381;3653;3700;3769;3938	False;False;True;False;False;False;False;False;False;False;False;False;True;False;False;False;False;False;False;False;False;True;True;True;True;False;False;False;False;False;True;False;False	318;348;385;448;850;940;942;981;1356;1645;1646;1809;2053;2207;2304;2305;2527;2590;2591;2603;2687;2688;2783;2784;2886;2887;2908;3323;3419;3449;3502;3783;3834;3910;4090	445;446;493;494;552;639;640;1293;1436;1438;1439;1440;1488;1489;1490;2048;2049;2050;2545;2546;2547;2548;2798;3204;3431;3577;3578;3579;3580;3581;3949;4077;4078;4079;4080;4101;4102;4206;4207;4208;4336;4337;4488;4489;4519;4520;5192;5193;5346;5390;5475;5894;5895;5991;6149;6450;6451	511;512;573;574;653;745;746;747;1528;1723;1725;1726;1727;1728;1729;1779;1780;1781;2506;2507;2508;3106;3107;3108;3109;3110;3111;3422;3878;4129;4304;4305;4306;4307;4308;4720;4876;4877;4878;4879;4903;4904;5014;5015;5016;5149;5150;5361;5362;5396;5397;6190;6191;6370;6424;6526;7049;7050;7159;7388;7764;7765	512;574;653;747;1528;1723;1727;1780;2508;3107;3110;3422;3878;4129;4304;4308;4720;4877;4878;4904;5016;5150;5361;5362;5396;6191;6370;6424;6526;7049;7159;7388;7764	62;63	85;125
P22139	P22139	2	2	2	DNA-directed RNA polymerases I, II, and III subunit RPABC5	RPB10	sp|P22139|RPAB5_YEAST DNA-directed RNA polymerases I, II, and III subunit RPABC5 OS=Saccharomyces cerevisiae (strain ATCC 204508 / S288c) OX=559292 GN=RPB10 PE=1 SV=2	1	2	2	2	52.9	52.9	52.9	8.2776	70	70	0	20.505	149030000	74517000	3				193	2596;4054	True;True	2681;4206	4198;4199;6624	5006;5007;7955	5007;7955
P09064	P09064	10	10	10	Eukaryotic translation initiation factor 2 subunit beta	SUI3	sp|P09064|IF2B_YEAST Eukaryotic translation initiation factor 2 subunit beta OS=Saccharomyces cerevisiae (strain ATCC 204508 / S288c) OX=559292 GN=SUI3 PE=1 SV=2	1	10	10	10	45.6	45.6	45.6	31.574	285	285	0	80.192	1233800000	72577000	10				89	114;683;1003;2182;2937;3212;3342;3411;3522;3558	True;True;True;True;True;True;True;True;True;True	117;704;1032;2245;3044;3325;3461;3534;3649;3685	175;1078;1565;3487;4735;5196;5406;5519;5676;5735	215;1290;1889;4189;5646;6194;6440;6577;6761;6852	215;1290;1889;4189;5646;6194;6440;6577;6761;6852
P28834	P28834	12	12	12	Isocitrate dehydrogenase [NAD] subunit 1, mitochondrial	IDH1	sp|P28834|IDH1_YEAST Isocitrate dehydrogenase [NAD] subunit 1, mitochondrial OS=Saccharomyces cerevisiae (strain ATCC 204508 / S288c) OX=559292 GN=IDH1 PE=1 SV=2	1	12	12	12	32.5	32.5	32.5	39.324	360	360	0	99.033	1319800000	69463000	12				232	373;493;601;684;885;1037;1436;1710;2196;2720;2923;3669	True;True;True;True;True;True;True;True;True;True;True;True	387;511;621;705;911;1066;1478;1758;2259;2820;3030;3801	555;757;936;1079;1080;1387;1605;2261;2722;3503;4389;4719;5922;5923	656;893;1113;1291;1292;1664;1931;2773;3321;4205;5227;5628;7077;7078	656;893;1113;1292;1664;1931;2773;3321;4205;5227;5628;7077
P39078	P39078	14	14	14	T-complex protein 1 subunit delta	CCT4	sp|P39078|TCPD_YEAST T-complex protein 1 subunit delta OS=Saccharomyces cerevisiae (strain ATCC 204508 / S288c) OX=559292 GN=CCT4 PE=1 SV=2	1	14	14	14	34.7	34.7	34.7	57.603	528	528	0	106.6	1951400000	67291000	16				371	407;440;490;1076;1103;1158;1199;1838;2209;2770;2809;3189;3260;3965	True;True;True;True;True;True;True;True;True;True;True;True;True;True	424;457;508;1106;1133;1188;1229;1889;2272;2873;2913;3302;3373;4117	605;651;652;747;1682;1728;1818;1819;1867;2932;3536;4468;4526;5128;5270;5271;6501	709;758;759;880;2053;2143;2251;2252;2308;3589;4263;5339;5403;6087;6271;6272;7824	709;759;880;2053;2143;2252;2308;3589;4263;5339;5403;6087;6271;7824
P47079	P47079	15	15	15	T-complex protein 1 subunit theta	CCT8	sp|P47079|TCPQ_YEAST T-complex protein 1 subunit theta OS=Saccharomyces cerevisiae (strain ATCC 204508 / S288c) OX=559292 GN=CCT8 PE=1 SV=1	1	15	15	15	30.3	30.3	30.3	61.662	568	568	0	110.52	2125800000	66431000	15				441	135;752;753;1081;1599;1673;2193;2334;2395;2595;3641;3683;3757;3927;4177	True;True;True;True;True;True;True;True;True;True;True;True;True;True;True	141;774;775;1111;1644;1718;2256;2401;2469;2680;3771;3817;3898;4077;4334	208;1192;1193;1690;2544;2647;3500;3737;3854;4197;5881;5967;6119;6428;6813	249;1419;1420;2063;2064;3105;3236;4202;4482;4614;5005;7035;7134;7351;7739;8191	249;1419;1420;2064;3105;3236;4202;4482;4614;5005;7035;7134;7351;7739;8191
P38431;P38431-2	P38431;P38431-2	10;9	10;9	10;9	Eukaryotic translation initiation factor 5	TIF5	sp|P38431|IF5_YEAST Eukaryotic translation initiation factor 5 OS=Saccharomyces cerevisiae (strain ATCC 204508 / S288c) OX=559292 GN=TIF5 PE=1 SV=1;sp|P38431-2|IF5_YEAST Isoform Short of Eukaryotic translation initiation factor 5 OS=Saccharomyces cerevisia	2	10	10	10	33.1	33.1	33.1	45.261	405	405;388	0	90.824	1721800000	63771000	11				336	2;9;524;544;1043;1132;1669;1670;2464;3327	True;True;True;True;True;True;True;True;True;True	2;9;543;563;1072;1162;1714;1715;2538;3444	2;9;796;824;1616;1775;2642;2643;2644;3977;5383	2;9;933;965;1945;2200;3231;3232;3233;4749;6416	2;9;933;965;1945;2200;3232;3233;4749;6416
P07703	P07703	9	9	9	DNA-directed RNA polymerases I and III subunit RPAC1	RPC40	sp|P07703|RPAC1_YEAST DNA-directed RNA polymerases I and III subunit RPAC1 OS=Saccharomyces cerevisiae (strain ATCC 204508 / S288c) OX=559292 GN=RPC40 PE=1 SV=1	1	9	9	9	32.2	32.2	32.2	37.686	335	335	0	65.254	1058600000	62272000	9				84	124;459;782;1017;2335;2336;2427;2704;4023	True;True;True;True;True;True;True;True;True	129;476;804;1046;2402;2403;2501;2804;4175	189;190;682;1229;1581;3738;3739;3915;4371;6580	229;230;792;1463;1905;4483;4484;4684;5207;7909	229;792;1463;1905;4483;4484;4684;5207;7909
P19882	P19882	17	17	17	Heat shock protein 60, mitochondrial	HSP60	sp|P19882|HSP60_YEAST Heat shock protein 60, mitochondrial OS=Saccharomyces cerevisiae (strain ATCC 204508 / S288c) OX=559292 GN=HSP60 PE=1 SV=1	1	17	17	17	34.1	34.1	34.1	60.751	572	572	0	187.82	1987200000	62101000	17				176	32;274;561;1119;1274;2215;2237;2339;2814;3160;3592;3629;3786;3820;3821;3850;3883	True;True;True;True;True;True;True;True;True;True;True;True;True;True;True;True;True	32;285;580;1149;1310;2278;2302;2406;2918;3272;3722;3759;3929;3964;3965;3994;4032	50;403;872;1750;1976;3542;3574;3742;4533;5090;5798;5866;6173;6174;6260;6261;6262;6316;6372	76;463;1030;2166;2425;4269;4301;4487;5412;6044;6921;7019;7413;7414;7549;7550;7551;7617;7677	76;463;1030;2166;2425;4269;4301;4487;5412;6044;6921;7019;7414;7549;7551;7617;7677
Q05580	Q05580	16	16	16	E3 ubiquitin-protein ligase HEL2	HEL2	sp|Q05580|HEL2_YEAST E3 ubiquitin-protein ligase HEL2 OS=Saccharomyces cerevisiae (strain ATCC 204508 / S288c) OX=559292 GN=HEL2 PE=1 SV=1	1	16	16	16	31	31	31	72.755	639	639	0	142.14	2348400000	61799000	19				541	454;606;918;924;1052;1060;1141;1962;2593;2622;2805;3272;3318;3319;3364;3684	True;True;True;True;True;True;True;True;True;True;True;True;True;True;True;True	471;626;945;951;1082;1090;1171;2015;2678;2712;2909;3385;3435;3436;3485;3818	675;945;946;1443;1450;1451;1643;1651;1800;3146;4194;4195;4238;4521;4522;5286;5372;5373;5437;5438;5968	785;1122;1123;1732;1739;1740;1998;2006;2232;3815;5002;5003;5050;5398;5399;6287;6405;6406;6473;6474;7135	785;1122;1732;1739;1998;2006;2232;3815;5002;5050;5398;6287;6405;6406;6474;7135
P39990	P39990	4	4	4	13 kDa ribonucleoprotein-associated protein	SNU13	sp|P39990|SNU13_YEAST 13 kDa ribonucleoprotein-associated protein OS=Saccharomyces cerevisiae (strain ATCC 204508 / S288c) OX=559292 GN=SNU13 PE=1 SV=1	1	4	4	4	50	50	50	13.569	126	126	0	30.82	429790000	61399000	4				385	36;85;2820;3660	True;True;True;True	36;88;2924;3790	54;136;4552;5904	80;170;5445;7059	80;170;5445;7059
P80210	P80210	11	11	11	Adenylosuccinate synthetase	ADE12	sp|P80210|PURA_YEAST Adenylosuccinate synthetase OS=Saccharomyces cerevisiae (strain ATCC 204508 / S288c) OX=559292 GN=ADE12 PE=1 SV=3	1	11	11	11	27.5	27.5	27.5	48.279	433	433	0	70.814	1348500000	61294000	11				502	129;709;759;761;1157;1761;1939;2421;2493;4155;4172	True;True;True;True;True;True;True;True;True;True;True	135;730;781;783;1187;1810;1991;2495;2569;4311;4328	200;1127;1201;1203;1817;2799;3095;3096;3900;4036;6784;6805	241;1347;1429;1431;2250;3423;3757;3758;4667;4818;8160;8183	241;1347;1429;1431;2250;3423;3758;4667;4818;8160;8183
P07245	P07245	22	22	21	C-1-tetrahydrofolate synthase, cytoplasmic;Methylenetetrahydrofolate dehydrogenase;Methenyltetrahydrofolate cyclohydrolase;Formyltetrahydrofolate synthetase	ADE3	sp|P07245|C1TC_YEAST C-1-tetrahydrofolate synthase, cytoplasmic OS=Saccharomyces cerevisiae (strain ATCC 204508 / S288c) OX=559292 GN=ADE3 PE=1 SV=1	1	22	22	21	36	36	35.2	102.2	946	946	0	222.97	3068400000	59007000	24				71	22;266;426;434;803;1818;1883;2260;2346;2486;2643;2883;2913;3302;3321;3348;3389;3390;3664;3731;4079;4280	True;True;True;True;True;True;True;True;True;True;True;True;True;True;True;True;True;True;True;True;True;True	22;277;443;451;827;1868;1935;2325;2413;2562;2737;2988;3019;3418;3438;3467;3510;3511;3795;3869;4232;4438	39;390;633;643;1263;2886;3008;3619;3753;4021;4267;4657;4703;5345;5375;5413;5414;5485;5486;5912;5913;6069;6657;6992	64;446;739;750;1498;3532;3668;4352;4499;4799;5079;5562;5610;6369;6408;6447;6448;6536;6537;7067;7068;7290;7996;8399	64;446;739;750;1498;3532;3668;4352;4499;4799;5079;5562;5610;6369;6408;6448;6536;6537;7068;7290;7996;8399
Q03940	Q03940	12	12	12	RuvB-like protein 1	RVB1	sp|Q03940|RUVB1_YEAST RuvB-like protein 1 OS=Saccharomyces cerevisiae (strain ATCC 204508 / S288c) OX=559292 GN=RVB1 PE=1 SV=1	1	12	12	12	36.3	36.3	36.3	50.452	463	463	0	80.716	1400900000	58370000	12				531	154;615;717;791;2009;2149;2313;3075;3459;3569;3611;4139	True;True;True;True;True;True;True;True;True;True;True;True	160;635;738;815;2064;2212;2380;3183;3584;3696;3741;4293	232;978;1137;1245;3221;3438;3712;4969;4970;5585;5586;5754;5841;5842;6747	273;1163;1357;1479;3895;4136;4455;5907;5908;6655;6656;6872;6994;6995;8102	273;1163;1357;1479;3895;4136;4455;5907;6655;6872;6995;8102
P21734	P21734	7	7	7	Ubiquitin-conjugating enzyme E2 1	UBC1	sp|P21734|UBC1_YEAST Ubiquitin-conjugating enzyme E2 1 OS=Saccharomyces cerevisiae (strain ATCC 204508 / S288c) OX=559292 GN=UBC1 PE=1 SV=1	1	7	7	7	40.5	40.5	40.5	24.178	215	215	0	44.812	601610000	54692000	6				190	1051;1291;1590;2659;3251;3442;4088	True;True;True;True;True;True;True	1081;1327;1635;2753;3364;3565;4241	1642;1999;2534;4289;5257;5561;6673	1997;2451;3095;5101;6258;6628;8022	1997;2451;3095;5101;6258;6628;8022
P39079	P39079	11	11	11	T-complex protein 1 subunit zeta	CCT6	sp|P39079|TCPZ_YEAST T-complex protein 1 subunit zeta OS=Saccharomyces cerevisiae (strain ATCC 204508 / S288c) OX=559292 GN=CCT6 PE=1 SV=1	1	11	11	11	23.4	23.4	23.4	59.923	546	546	0	77.041	1419100000	54581000	12				372	949;1147;1216;1284;1416;2617;2719;3117;3276;3632;3909	True;True;True;True;True;True;True;True;True;True;True	976;1177;1247;1320;1458;2706;2819;3227;3390;3762;4059	1482;1483;1806;1890;1989;1990;2220;4231;4388;5031;5298;5870;6406	1773;1774;2239;2334;2441;2442;2717;5042;5226;5976;6310;7023;7716	1773;2239;2334;2442;2717;5042;5226;5976;6310;7023;7716
P20459	P20459	10	10	10	Eukaryotic translation initiation factor 2 subunit alpha	SUI2	sp|P20459|IF2A_YEAST Eukaryotic translation initiation factor 2 subunit alpha OS=Saccharomyces cerevisiae (strain ATCC 204508 / S288c) OX=559292 GN=SUI2 PE=1 SV=1	1	10	10	10	37.5	37.5	37.5	34.717	304	304	0	109.29	1134900000	54043000	12				183	52;390;929;993;1155;1333;1756;3042;3094;3827	True;True;True;True;True;True;True;True;True;True	53;406;956;1021;1185;1370;1805;3149;3202;3971	80;580;581;1457;1550;1815;2071;2794;4921;5000;6269	109;684;685;1747;1872;1873;2248;2529;3418;5859;5940;7558	109;684;1747;1873;2248;2529;3418;5859;5940;7558
P24783	P24783	13	12	12	ATP-dependent RNA helicase DBP2	DBP2	sp|P24783|DBP2_YEAST ATP-dependent RNA helicase DBP2 OS=Saccharomyces cerevisiae (strain ATCC 204508 / S288c) OX=559292 GN=DBP2 PE=1 SV=1	1	13	12	12	27.5	25.5	25.5	60.999	546	546	0	112.55	1553700000	53576000	15				203	97;543;560;750;809;1267;1925;2607;2694;2799;2963;3316;4034	True;True;True;True;True;True;True;False;True;True;True;True;True	100;562;579;772;833;1303;1977;2695;2791;2903;3070;3432;3433;4186	149;150;823;871;1190;1271;1272;1968;3075;4220;4357;4511;4512;4776;5369;5370;6594	184;185;964;1029;1417;1506;1507;2417;3737;5030;5191;5388;5389;5690;6402;6403;7924	184;964;1029;1417;1506;2417;3737;5030;5191;5388;5690;6402;7924	94	414
P11076;P19146	P11076;P19146	6;4	6;4	6;4	ADP-ribosylation factor 1;ADP-ribosylation factor 2	ARF1;ARF2	sp|P11076|ARF1_YEAST ADP-ribosylation factor 1 OS=Saccharomyces cerevisiae (strain ATCC 204508 / S288c) OX=559292 GN=ARF1 PE=1 SV=3;sp|P19146|ARF2_YEAST ADP-ribosylation factor 2 OS=Saccharomyces cerevisiae (strain ATCC 204508 / S288c) OX=559292 GN=ARF2 PE	2	6	6	6	43.1	43.1	43.1	20.529	181	181;181	0	46.632	586200000	53290000	4				131	1651;2198;2612;2646;2728;2800	True;True;True;True;True;True	1696;2261;2700;2740;2828;2904	2616;3505;4225;4270;4398;4513	3188;4207;5035;5082;5237;5390	3188;4207;5035;5082;5237;5390
P25343	P25343	10	10	10	Reduced viability upon starvation protein 161	RVS161	sp|P25343|RV161_YEAST Reduced viability upon starvation protein 161 OS=Saccharomyces cerevisiae (strain ATCC 204508 / S288c) OX=559292 GN=RVS161 PE=1 SV=1	1	10	10	10	41.5	41.5	41.5	30.25	265	265	0	76.359	905690000	50316000	10				206	110;491;842;894;1121;3420;3493;3553;3970;4274	True;True;True;True;True;True;True;True;True;True	113;509;866;920;1151;3543;3619;3680;4122;4432	169;748;1314;1398;1752;5531;5631;5728;5729;6506;6983	208;881;1552;1677;2169;6589;6707;6845;6846;7829;8390	208;881;1552;1677;2169;6589;6707;6846;7829;8390
P33201	P33201	7	7	7	Ribosome assembly factor MRT4	MRT4	sp|P33201|MRT4_YEAST Ribosome assembly factor MRT4 OS=Saccharomyces cerevisiae (strain ATCC 204508 / S288c) OX=559292 GN=MRT4 PE=1 SV=1	1	7	7	7	35.6	35.6	35.6	27.058	236	236	0	78.79	601180000	50098000	7				280	277;626;1758;2132;2527;3651;4292	True;True;True;True;True;True;True	288;646;1807;2195;2604;3781;4451	406;993;2796;3419;4103;5891;7007	466;1180;3420;4117;4905;7046;8415	466;1180;3420;4117;4905;7046;8415
P53600	P53600	4	4	4	Coatomer subunit zeta	RET3	sp|P53600|COPZ_YEAST Coatomer subunit zeta OS=Saccharomyces cerevisiae (strain ATCC 204508 / S288c) OX=559292 GN=RET3 PE=1 SV=1	1	4	4	4	32.3	32.3	32.3	21.687	189	189	0	33.212	391720000	48964000	5				481	1072;3124;3997;4301	True;True;True;True	1102;3234;4149;4460	1677;1678;5038;6549;7038	2048;2049;5983;7878;8453	2049;5983;7878;8453
P38199	P38199	5	5	5	Heterogeneous nuclear rnp K-like protein 2	HEK2	sp|P38199|HEK2_YEAST Heterogeneous nuclear rnp K-like protein 2 OS=Saccharomyces cerevisiae (strain ATCC 204508 / S288c) OX=559292 GN=HEK2 PE=1 SV=1	1	5	5	5	20.5	20.5	20.5	41.682	381	381	0	38.573	783100000	48944000	6				325	1592;1714;1945;2091;2269	True;True;True;True;True	1637;1762;1997;2154;2334	2537;2738;3112;3113;3370;3635;3636	3098;3355;3776;3777;4062;4374;4375	3098;3355;3777;4062;4374
P32471	P32471	4	4	4	Elongation factor 1-beta	EFB1	sp|P32471|EF1B_YEAST Elongation factor 1-beta OS=Saccharomyces cerevisiae (strain ATCC 204508 / S288c) OX=559292 GN=EFB1 PE=1 SV=4	1	4	4	4	29.1	29.1	29.1	22.627	206	206	0	51.882	533410000	48492000	4				253	87;3223;3430;4106	True;True;True;True	90;3336;3553;4259	138;5211;5542;6695	172;6209;6602;8045	172;6209;6602;8045
P00358	P00358	15	2	2	Glyceraldehyde-3-phosphate dehydrogenase 2	TDH2	sp|P00358|G3P2_YEAST Glyceraldehyde-3-phosphate dehydrogenase 2 OS=Saccharomyces cerevisiae (strain ATCC 204508 / S288c) OX=559292 GN=TDH2 PE=1 SV=3	1	15	2	2	46.1	12.3	12.3	35.846	332	332	0	32.091	958390000	47920000	5				14	839;840;1794;1972;2059;2365;2366;2477;2525;3470;3967;4042;4043;4062;4136	False;False;False;True;False;False;False;False;False;False;False;False;False;False;True	863;864;1844;2027;2120;2121;2433;2434;2551;2552;2602;3595;4119;4194;4195;4214;4290	1310;1311;1312;2848;2849;3162;3308;3309;3310;3774;3775;3776;3777;4006;4007;4099;4100;5603;6503;6602;6603;6604;6605;6632;6633;6737;6738;6739;6740	1548;1549;1550;3488;3489;3832;3988;3989;3990;4521;4522;4523;4524;4783;4784;4901;4902;6678;6679;7826;7932;7933;7934;7935;7965;7966;7967;8092;8093;8094;8095	1548;1550;3488;3832;3990;4521;4524;4784;4901;6678;7826;7933;7935;7967;8094	3;4	131;229
P51401	P51401	11	1	1	60S ribosomal protein L9-B	RPL9B	sp|P51401|RL9B_YEAST 60S ribosomal protein L9-B OS=Saccharomyces cerevisiae (strain ATCC 204508 / S288c) OX=559292 GN=RPL9B PE=1 SV=1	1	11	1	1	66.5	9.9	9.9	21.657	191	191	0	22.803	471330000	47133000	5				458	484;965;1391;1881;1913;2686;3288;3948;4207;4293;4294	False;False;False;False;False;False;False;False;True;False;False	502;992;1433;1933;1965;2781;3402;3403;4100;4364;4452;4453	729;730;731;732;733;734;735;736;737;738;739;740;741;1505;1506;1507;1508;1509;2188;3004;3005;3060;4334;5315;5316;5317;6463;6875;6876;6877;6878;7008;7009;7010;7011;7012;7013;7014;7015;7016;7017;7018;7019;7020;7021;7022;7023;7024	842;843;844;845;846;847;848;849;850;851;852;853;854;855;856;857;858;859;860;861;862;863;864;865;866;867;868;869;870;871;872;873;874;1796;1797;1798;1799;1800;2678;3663;3664;3665;3722;5147;6330;6331;6332;7778;8264;8265;8266;8267;8268;8416;8417;8418;8419;8420;8421;8422;8423;8424;8425;8426;8427;8428;8429;8430;8431;8432;8433;8434;8435;8436;8437	843;1798;2678;3663;3722;5147;6331;7778;8264;8416;8437	26	78
P39076	P39076	15	15	15	T-complex protein 1 subunit beta	CCT2	sp|P39076|TCPB_YEAST T-complex protein 1 subunit beta OS=Saccharomyces cerevisiae (strain ATCC 204508 / S288c) OX=559292 GN=CCT2 PE=1 SV=1	1	15	15	15	38	38	38	57.203	527	527	0	175.66	1362900000	46995000	15				369	359;396;931;1080;1580;1644;1663;2104;2112;2281;2432;2438;3245;3261;3410	True;True;True;True;True;True;True;True;True;True;True;True;True;True;True	373;413;958;1110;1625;1689;1708;2167;2175;2347;2506;2512;3358;3374;3533	533;534;589;1459;1689;2514;2609;2634;3387;3396;3656;3922;3929;5251;5272;5273;5518	630;631;693;1749;2062;3073;3181;3220;4083;4093;4395;4692;4699;6252;6273;6274;6576	630;693;1749;2062;3073;3181;3220;4083;4093;4395;4692;4699;6252;6274;6576
P32485	P32485	8	8	8	Mitogen-activated protein kinase HOG1	HOG1	sp|P32485|HOG1_YEAST Mitogen-activated protein kinase HOG1 OS=Saccharomyces cerevisiae (strain ATCC 204508 / S288c) OX=559292 GN=HOG1 PE=1 SV=2	1	8	8	8	20.5	20.5	20.5	48.858	435	435	0	51.096	974200000	46391000	9				258	272;1050;1675;1723;2619;3659;3699;4281	True;True;True;True;True;True;True;True	283;1080;1720;1771;2708;3789;3833;4439	401;1641;2649;2750;4233;5902;5903;5990;6993;6994	461;1996;3238;3369;5044;7057;7058;7158;8400;8401	461;1996;3238;3369;5044;7058;7158;8401
P16521;P53978	P16521	20;5	20;5	20;5	Elongation factor 3A	YEF3	sp|P16521|EF3A_YEAST Elongation factor 3A OS=Saccharomyces cerevisiae (strain ATCC 204508 / S288c) OX=559292 GN=YEF3 PE=1 SV=4	2	20	20	20	27.2	27.2	27.2	115.94	1044	1044;1044	0	155.24	2225700000	45422000	18				162	172;207;221;337;496;505;624;996;1226;1480;1801;2497;2625;2635;2761;2910;3112;3383;3734;3888	True;True;True;True;True;True;True;True;True;True;True;True;True;True;True;True;True;True;True;True	179;217;231;351;514;523;644;1024;1261;1524;1851;2574;2715;2727;2863;3016;3220;3504;3872;4038	258;308;324;498;499;761;773;990;991;1553;1554;1910;2337;2857;4044;4241;4254;4447;4700;5021;5477;6076;6379	302;355;372;578;579;897;909;1177;1178;1876;1877;2354;2861;3497;4826;5053;5066;5288;5607;5964;6528;7299;7685	302;355;372;578;897;909;1177;1876;2354;2861;3497;4826;5053;5066;5288;5607;5964;6528;7299;7685
Q01080	Q01080	8	8	8	DNA-directed RNA polymerase I subunit RPA49	RPA49	sp|Q01080|RPA49_YEAST DNA-directed RNA polymerase I subunit RPA49 OS=Saccharomyces cerevisiae (strain ATCC 204508 / S288c) OX=559292 GN=RPA49 PE=1 SV=2	1	8	8	8	24.1	24.1	24.1	46.65	415	415	0	51.831	847770000	44620000	10				505	282;1035;1872;2381;2791;3412;3892;3959	True;True;True;True;True;True;True;True	293;1064;1924;2452;2895;3535;4042;4111	411;1603;2991;3812;3813;4501;4502;5520;6384;6493	472;1929;3650;4563;4564;5378;5379;6578;7692;7813	472;1929;3650;4563;5379;6578;7692;7813
P51601	P51601	7	7	7	GTP cyclohydrolase 1	FOL2	sp|P51601|GCH1_YEAST GTP cyclohydrolase 1 OS=Saccharomyces cerevisiae (strain ATCC 204508 / S288c) OX=559292 GN=FOL2 PE=1 SV=1	1	7	7	7	30	30	30	27.769	243	243	0	51.329	711140000	41832000	9				460	679;1339;2591;3041;3566;3666;3843	True;True;True;True;True;True;True	700;1376;2676;3148;3693;3798;3987	1074;2092;4192;4920;5749;5750;5916;5917;6295;6296	1286;2575;5000;5858;6866;6867;7071;7072;7594;7595	1286;2575;5000;5858;6866;7072;7595
P34760;Q04120	P34760	7;1	7;1	7;1	Peroxiredoxin TSA1	TSA1	sp|P34760|TSA1_YEAST Peroxiredoxin TSA1 OS=Saccharomyces cerevisiae (strain ATCC 204508 / S288c) OX=559292 GN=TSA1 PE=1 SV=3	2	7	7	7	50	50	50	21.589	196	196;196	0	53.321	531720000	40901000	8				295	603;675;1196;1395;3475;3476;4289	True;True;True;True;True;True;True	623;696;1226;1437;3600;3601;4448	939;940;1069;1864;2192;5608;5609;7004	1116;1117;1281;2305;2682;6684;6685;8412	1116;1281;2305;2682;6684;6685;8412
P0CS90;P39987	P0CS90	11;5	11;5	11;5	Heat shock protein SSC1, mitochondrial	SSC1	sp|P0CS90|HSP77_YEAST Heat shock protein SSC1, mitochondrial OS=Saccharomyces cerevisiae (strain ATCC 204508 / S288c) OX=559292 GN=SSC1 PE=1 SV=1	2	11	11	11	19.1	19.1	19.1	70.627	654	654;644	0	73.263	1242700000	40086000	12				103	286;430;1428;2181;2247;2601;3001;3491;3702;3981;4069	True;True;True;True;True;True;True;True;True;True;True	297;447;1470;2244;2312;2686;3108;3617;3836;4133;4222	415;638;2242;3486;3588;4205;4835;4836;5628;5993;6521;6522;6644	476;744;2740;4188;4315;5013;5759;5760;6704;7161;7844;7845;7980	476;744;2740;4188;4315;5013;5759;6704;7161;7844;7980
Q08689	Q08689	3	3	3	N-terminal acetyltransferase A complex subunit NAT5	NAT5	sp|Q08689|NAT5_YEAST N-alpha-acetyltransferase NAT5 OS=Saccharomyces cerevisiae (strain ATCC 204508 / S288c) OX=559292 GN=NAT5 PE=1 SV=1	1	3	3	3	35.8	35.8	35.8	19.726	176	176	0	28.762	319700000	39962000	3				566	1165;1866;2099	True;True;True	1195;1918;2162	1829;2984;3380	2268;3643;4074	2268;3643;4074
P53905	P53905	1	1	1	U6 snRNA-associated Sm-like protein LSm7	LSM7	sp|P53905|LSM7_YEAST U6 snRNA-associated Sm-like protein LSm7 OS=Saccharomyces cerevisiae (strain ATCC 204508 / S288c) OX=559292 GN=LSM7 PE=1 SV=2	1	1	1	1	6.1	6.1	6.1	13.006	115	115	0.0068729	5.8355	195370000	39074000	1				495	2507	TRUE	2584	4059	4844	4844
P11633	P11633	4	4	4	Non-histone chromosomal protein 6B	NHP6B	sp|P11633|NHP6B_YEAST Non-histone chromosomal protein 6B OS=Saccharomyces cerevisiae (strain ATCC 204508 / S288c) OX=559292 GN=NHP6B PE=1 SV=3	1	4	4	4	39.4	39.4	39.4	11.476	99	99	0	27.005	153600000	38400000	4				134	234;3086;3153;4162	True;True;True;True	244;3194;3265;4318	349;4988;5083;6791	401;5928;6037;8167	401;5928;6037;8167
Q02895	Q02895	7	7	7	Putative aryl-alcohol dehydrogenase YPL088W	YPL088W	sp|Q02895|AAD16_YEAST Putative aryl-alcohol dehydrogenase AAD16 OS=Saccharomyces cerevisiae (strain ATCC 204508 / S288c) OX=559292 GN=AAD16 PE=1 SV=1	1	7	7	7	25.7	25.7	25.7	39.682	342	342	0	54.05	801510000	38167000	8				519	222;1087;1223;1909;2214;3264;4095	True;True;True;True;True;True;True	232;1117;1256;1961;2277;3377;4248	325;326;1702;1901;3053;3541;5277;5278;6682	373;374;2078;2345;3715;4268;6278;6279;8032	374;2078;2345;3715;4268;6278;8032
P40024	P40024	13	13	13	ABC transporter ATP-binding protein ARB1	ARB1	sp|P40024|ARB1_YEAST ABC transporter ATP-binding protein ARB1 OS=Saccharomyces cerevisiae (strain ATCC 204508 / S288c) OX=559292 GN=ARB1 PE=1 SV=1	1	13	13	13	23.8	23.8	23.8	68.376	610	610	0	152.99	982980000	37807000	14				388	20;514;611;1636;1927;2410;2571;2949;3148;3564;3900;4077;4102	True;True;True;True;True;True;True;True;True;True;True;True;True	20;532;631;1681;1979;2484;2650;3056;3260;3691;4050;4230;4255	34;782;970;2590;3077;3874;3875;4161;4755;5077;5745;6394;6655;6691	56;919;1155;3156;3739;4638;4639;4968;5669;6031;6862;7703;7994;8041	56;919;1155;3156;3739;4638;4968;5669;6031;6862;7703;7994;8041
P32419	P32419	8	8	8	Malate dehydrogenase, peroxisomal	MDH3	sp|P32419|MDHP_YEAST Malate dehydrogenase, peroxisomal OS=Saccharomyces cerevisiae (strain ATCC 204508 / S288c) OX=559292 GN=MDH3 PE=1 SV=3	1	8	8	8	27.7	27.7	27.7	37.186	343	343	0	50.99	812170000	36917000	5				250	72;960;1566;2458;2889;2977;3167;3289	True;True;True;True;True;True;True;True	73;74;987;1610;2532;2995;3084;3279;3404	109;110;1497;2474;2475;3959;4674;4803;5098;5318	142;143;1788;3019;3020;4731;5580;5726;6056;6333	143;1788;3019;4731;5580;5726;6056;6333	102	162
P38817	P38817	9	9	9	ADP-ribosylation factor-binding protein GGA2	GGA2	sp|P38817|GGA2_YEAST ADP-ribosylation factor-binding protein GGA2 OS=Saccharomyces cerevisiae (strain ATCC 204508 / S288c) OX=559292 GN=GGA2 PE=1 SV=1	1	9	9	9	16.4	16.4	16.4	64.346	585	585	0	64.239	920930000	36837000	10				354	427;663;1518;1672;1741;1979;2409;2867;3004	True;True;True;True;True;True;True;True;True	444;683;1562;1717;1789;2034;2483;2972;3111	634;1053;2391;2646;2770;3171;3172;3873;4637;4840	740;1260;2917;3235;3389;3842;3843;4637;5541;5764	740;1260;2917;3235;3389;3842;4637;5541;5764
P06103	P06103	13	13	13	Eukaryotic translation initiation factor 3 subunit B	PRT1	sp|P06103|EIF3B_YEAST Eukaryotic translation initiation factor 3 subunit B OS=Saccharomyces cerevisiae (strain ATCC 204508 / S288c) OX=559292 GN=PRT1 PE=1 SV=1	1	13	13	13	19	19	19	88.129	763	763	0	84.936	1461900000	35657000	13				63	209;467;523;551;580;1054;1122;1547;1834;2637;3007;3422;3499	True;True;True;True;True;True;True;True;True;True;True;True;True	219;484;542;570;599;1084;1152;1591;1884;2729;3114;3545;3625	310;693;795;833;908;1645;1753;2445;2921;4256;4257;4844;5533;5534;5637	357;803;932;974;1082;2000;2170;2978;3578;5068;5069;5768;6591;6592;6713	357;803;932;974;1082;2000;2170;2978;3578;5069;5768;6591;6713
P15705	P15705	13	13	13	Heat shock protein STI1	STI1	sp|P15705|STI1_YEAST Heat shock protein STI1 OS=Saccharomyces cerevisiae (strain ATCC 204508 / S288c) OX=559292 GN=STI1 PE=1 SV=1	1	13	13	13	31.4	31.4	31.4	66.264	589	589	0	106.38	1147600000	34776000	13				156	141;142;247;700;861;995;1009;1728;1824;1845;2191;2357;3674	True;True;True;True;True;True;True;True;True;True;True;True;True	147;148;257;721;885;1023;1038;1776;1874;1897;2254;2425;3806	215;216;217;367;1117;1342;1552;1573;2756;2898;2945;3497;3766;5931	256;257;258;423;1336;1603;1875;1897;3375;3552;3603;4199;4512;7090	256;258;423;1336;1603;1875;1897;3375;3552;3603;4199;4512;7090
P42943	P42943	9	9	9	T-complex protein 1 subunit eta	CCT7	sp|P42943|TCPH_YEAST T-complex protein 1 subunit eta OS=Saccharomyces cerevisiae (strain ATCC 204508 / S288c) OX=559292 GN=CCT7 PE=1 SV=1	1	9	9	9	22.7	22.7	22.7	59.735	550	550	0	59.271	1202400000	34354000	9				426	284;389;623;1689;2305;2560;3259;3515;3693	True;True;True;True;True;True;True;True;True	295;405;643;1736;2371;2637;3372;3642;3827	413;579;989;2670;3699;3700;4147;5268;5269;5666;5983	474;683;1176;3261;4442;4443;4953;6269;6270;6751;7150	474;683;1176;3261;4442;4953;6269;6751;7150
Q12000	Q12000	5	5	5	Translation machinery-associated protein 46	TMA46	sp|Q12000|TMA46_YEAST Translation machinery-associated protein 46 OS=Saccharomyces cerevisiae (strain ATCC 204508 / S288c) OX=559292 GN=TMA46 PE=1 SV=2	1	5	5	5	14.8	14.8	14.8	39.514	345	345	0	38.459	583060000	34298000	7				574	199;1013;1762;2481;3300	True;True;True;True;True	209;1042;1811;2557;3416	299;1577;2800;4015;4016;5342	346;1901;3424;4792;4793;4794;6366	346;1901;3424;4794;6366
P40070	P40070	1	1	1	U6 snRNA-associated Sm-like protein LSm4	LSM4	sp|P40070|LSM4_YEAST U6 snRNA-associated Sm-like protein LSm4 OS=Saccharomyces cerevisiae (strain ATCC 204508 / S288c) OX=559292 GN=LSM4 PE=1 SV=1	1	1	1	1	5.9	5.9	5.9	21.276	187	187	0	9.1879	204620000	34104000	1				391	2613	TRUE	2701	4226	5036	5036
P61830	P61830	1	1	1	Histone H3	HHT1	sp|P61830|H3_YEAST Histone H3 OS=Saccharomyces cerevisiae (strain ATCC 204508 / S288c) OX=559292 GN=HHT1 PE=1 SV=2	1	1	1	1	6.6	6.6	6.6	15.356	136	136	0.0052724	6.0701	134860000	33715000	1				501	4211	TRUE	4368	6883	8275	8275
P35732	P35732	3	3	3	RNA polymerase II degradation factor 1	DEF1	sp|P35732|DEF1_YEAST RNA polymerase II degradation factor 1 OS=Saccharomyces cerevisiae (strain ATCC 204508 / S288c) OX=559292 GN=DEF1 PE=1 SV=1	1	3	3	3	5.4	5.4	5.4	83.972	738	738	0	19.702	532360000	33273000	2				300	1418;1444;1958	True;True;True	1460;1486;2011	2222;2279;3140	2719;2793;3809	2719;2793;3809
P33322	P33322	8	8	8	H/ACA ribonucleoprotein complex subunit 4	CBF5	sp|P33322|CBF5_YEAST H/ACA ribonucleoprotein complex subunit 4 OS=Saccharomyces cerevisiae (strain ATCC 204508 / S288c) OX=559292 GN=CBF5 PE=1 SV=1	1	8	8	8	21.1	21.1	21.1	54.704	483	483	0	57.259	786320000	32763000	9				288	562;875;2221;2222;2356;3179;3256;3433	True;True;True;True;True;True;True;True	581;901;2284;2285;2424;3291;3369;3556	873;1366;3550;3551;3765;5116;5264;5265;5552	1031;1630;4277;4278;4511;6075;6265;6266;6619	1031;1630;4277;4278;4511;6075;6266;6619
P38071	P38071	6	6	6	Enoyl-[acyl-carrier protein] reductase [NADPH, B-specific], mitochondrial	ETR1	sp|P38071|ETR1_YEAST Enoyl-[acyl-carrier-protein] reductase, mitochondrial OS=Saccharomyces cerevisiae (strain ATCC 204508 / S288c) OX=559292 GN=ETR1 PE=1 SV=3	1	6	6	6	18.7	18.7	18.7	42.066	380	380	0	43.679	621640000	32718000	7				321	556;1505;1800;2644;2878;3586	True;True;True;True;True;True	575;1549;1850;2738;2983;3716	842;843;2372;2856;4268;4652;5791	983;984;2897;3496;5080;5557;6914	983;2897;3496;5080;5557;6914
P09733	P09733	8	8	3	Tubulin alpha-1 chain	TUB1	sp|P09733|TBA1_YEAST Tubulin alpha-1 chain OS=Saccharomyces cerevisiae (strain ATCC 204508 / S288c) OX=559292 GN=TUB1 PE=1 SV=2	1	8	8	3	21.9	21.9	6.9	49.799	447	447	0	65.787	650260000	32513000	7				92	171;706;905;907;1129;1143;3727;4231	True;True;True;True;True;True;True;True	178;727;931;933;1159;1173;3865;4388	257;1124;1411;1413;1772;1802;6065;6916	301;1343;1692;1694;2197;2234;7286;8320	301;1343;1692;1694;2197;2234;7286;8320
P52490	P52490	2	2	2	Ubiquitin-conjugating enzyme E2 13	UBC13	sp|P52490|UBC13_YEAST Ubiquitin-conjugating enzyme E2 13 OS=Saccharomyces cerevisiae (strain ATCC 204508 / S288c) OX=559292 GN=UBC13 PE=1 SV=1	1	2	2	2	9.8	9.8	9.8	17.468	153	153	0	10.721	158340000	31669000	2				462	1484;1814	True;True	1528;1864	2344;2882	2869;3528	2869;3528
P20436	P20436	1	1	1	DNA-directed RNA polymerases I, II, and III subunit RPABC3	RPB8	sp|P20436|RPAB3_YEAST DNA-directed RNA polymerases I, II, and III subunit RPABC3 OS=Saccharomyces cerevisiae (strain ATCC 204508 / S288c) OX=559292 GN=RPB8 PE=1 SV=1	1	1	1	1	6.8	6.8	6.8	16.511	146	146	0.0018762	6.7516	188500000	31417000	1				180	3423	TRUE	3546	5535	6593	6593
P40413	P40413	12	12	12	T-complex protein 1 subunit epsilon	CCT5	sp|P40413|TCPE_YEAST T-complex protein 1 subunit epsilon OS=Saccharomyces cerevisiae (strain ATCC 204508 / S288c) OX=559292 GN=CCT5 PE=1 SV=3	1	12	12	12	29.4	29.4	29.4	61.913	562	562	0	90.446	1020700000	30929000	13				400	29;204;881;1148;1398;1501;1810;2001;2349;2415;3322;3729	True;True;True;True;True;True;True;True;True;True;True;True	29;214;907;1178;1440;1545;1860;2056;2416;2489;3439;3867	46;47;304;1383;1807;2197;2367;2878;3210;3756;3881;5376;6067	72;73;351;1660;2240;2687;2892;3524;3884;4502;4645;6409;7288	73;351;1660;2240;2687;2892;3524;3884;4502;4645;6409;7288
P28007	P28007	3	3	3	H/ACA ribonucleoprotein complex subunit 1	GAR1	sp|P28007|GAR1_YEAST H/ACA ribonucleoprotein complex subunit 1 OS=Saccharomyces cerevisiae (strain ATCC 204508 / S288c) OX=559292 GN=GAR1 PE=1 SV=1	1	3	3	3	18	18	18	21.48	205	205	0	26.04	213430000	30490000	2				228	1721;3763;4058	True;True;True	1769;3904;4210	2745;6129;6628	3362;7361;7961	3362;7361;7961
P32582	P32582	10	10	10	Cystathionine beta-synthase	CYS4	sp|P32582|CBS_YEAST Cystathionine beta-synthase OS=Saccharomyces cerevisiae (strain ATCC 204508 / S288c) OX=559292 GN=CYS4 PE=1 SV=1	1	10	10	10	27.2	27.2	27.2	56.021	507	507	0	76.985	853240000	30473000	9				266	202;391;521;1039;1725;2170;3485;3563;3649;4133	True;True;True;True;True;True;True;True;True;True	212;407;540;1068;1773;2233;3610;3690;3779;4287	302;582;792;793;1607;2753;3470;5618;5744;5889;6733	349;686;929;930;1933;3372;4169;6694;6861;7044;8088	349;686;929;1933;3372;4169;6694;6861;7044;8088
P40509	P40509	5	5	5	Coatomer subunit epsilon	SEC28	sp|P40509|COPE_YEAST Coatomer subunit epsilon OS=Saccharomyces cerevisiae (strain ATCC 204508 / S288c) OX=559292 GN=SEC28 PE=1 SV=2	1	5	5	5	18.6	18.6	18.6	33.829	296	296	0	45.101	416560000	29754000	5				405	2142;2569;2713;3601;3661	True;True;True;True;True	2205;2647;2813;3731;3791	3429;4158;4381;5807;5905	4127;4964;5219;6931;7060	4127;4964;5219;6931;7060
P38836	P38836	4	4	4	Putative metallocarboxypeptidase ECM14	ECM14	sp|P38836|ECM14_YEAST Putative metallocarboxypeptidase ECM14 OS=Saccharomyces cerevisiae (strain ATCC 204508 / S288c) OX=559292 GN=ECM14 PE=1 SV=1	1	4	4	4	14.2	14.2	14.2	49.829	430	430	0	29.326	621800000	29610000	4				357	205;1266;3173;3576	True;True;True;True	215;1302;3285;3706	305;1967;5109;5772	352;2416;6068;6893	352;2416;6068;6893
P12962	P12962	2	2	2	Cap-associated protein CAF20	CAF20	sp|P12962|CAF20_YEAST Cap-associated protein CAF20 OS=Saccharomyces cerevisiae (strain ATCC 204508 / S288c) OX=559292 GN=CAF20 PE=1 SV=2	1	2	2	2	15.5	15.5	15.5	18.223	161	161	0	15.198	204050000	29150000	2				143	2729;4031	True;True	2829;4183	4399;6591	5238;7921	5238;7921
P07251	P07251	11	11	11	ATP synthase subunit alpha, mitochondrial	ATP1	sp|P07251|ATPA_YEAST ATP synthase subunit alpha, mitochondrial OS=Saccharomyces cerevisiae (strain ATCC 204508 / S288c) OX=559292 GN=ATP1 PE=1 SV=5	1	11	11	11	18.5	18.5	18.5	58.607	545	545	0	83.13	860140000	28671000	10				72	275;356;764;1322;1622;2931;3072;3391;3408;3530;3879	True;True;True;True;True;True;True;True;True;True;True	286;370;786;1359;1667;3038;3180;3512;3531;3657;4026	404;528;1206;2056;2575;4729;4965;5487;5516;5687;6362	464;625;1434;2514;3141;5640;5903;6538;6574;6773;7667	464;625;1434;2514;3141;5640;5903;6538;6574;6773;7667
P20434	P20434	2	2	2	DNA-directed RNA polymerases I, II, and III subunit RPABC1	RPB5	sp|P20434|RPAB1_YEAST DNA-directed RNA polymerases I, II, and III subunit RPABC1 OS=Saccharomyces cerevisiae (strain ATCC 204508 / S288c) OX=559292 GN=RPB5 PE=1 SV=1	1	2	2	2	8.8	8.8	8.8	25.079	215	215	0	11.067	246510000	27391000	3				179	3519;4146	True;True	3646;4300	5672;5673;6769;6770	6757;6758;8145;8146	6758;8145
P54115	P54115	11	11	11	Magnesium-activated aldehyde dehydrogenase, cytosolic	ALD6	sp|P54115|ALDH6_YEAST Magnesium-activated aldehyde dehydrogenase, cytosolic OS=Saccharomyces cerevisiae (strain ATCC 204508 / S288c) OX=559292 GN=ALD6 PE=1 SV=4	1	11	11	11	21.4	21.4	21.4	54.414	500	500	0	91.182	744880000	26603000	12				497	79;122;259;1097;2030;2224;3397;3398;3610;3823;3829	True;True;True;True;True;True;True;True;True;True;True	81;127;270;1127;2088;2287;3518;3519;3740;3967;3973	120;187;383;1715;3262;3553;3554;5494;5495;5840;6264;6271	153;227;439;2091;3939;4280;4281;6545;6546;6993;7553;7560	153;227;439;2091;3939;4280;6545;6546;6993;7553;7560
P38886	P38886	6	6	6	26S proteasome regulatory subunit RPN10	RPN10	sp|P38886|RPN10_YEAST 26S proteasome regulatory subunit RPN10 OS=Saccharomyces cerevisiae (strain ATCC 204508 / S288c) OX=559292 GN=RPN10 PE=1 SV=3	1	6	6	6	33.2	33.2	33.2	29.747	268	268	0	38.976	237630000	26404000	7				360	1628;1778;2231;2428;2455;3921	True;True;True;True;True;True	1673;1827;2294;2502;2529;4071	2582;2826;3562;3916;3951;6420	3148;3464;4289;4685;4686;4722;7731	3148;3464;4289;4686;4722;7731
P12945	P12945	15	15	15	N-terminal acetyltransferase A complex subunit NAT1	NAT1	sp|P12945|NAT1_YEAST N-terminal acetyltransferase A complex subunit NAT1 OS=Saccharomyces cerevisiae (strain ATCC 204508 / S288c) OX=559292 GN=NAT1 PE=1 SV=2	1	15	15	15	19.3	19.3	19.3	98.904	854	854	0	106.81	1144800000	25441000	14				142	364;438;480;947;1317;1404;1406;1738;1938;2171;2298;2548;2948;4000;4295	True;True;True;True;True;True;True;True;True;True;True;True;True;True;True	378;455;498;974;1354;1446;1448;1786;1990;2234;2364;2625;3055;4152;4454	539;647;724;1480;2045;2206;2209;2767;3094;3471;3687;4134;4754;6552;7025	637;754;837;1771;2503;2699;2705;3386;3756;4170;4430;4939;5668;7881;8438	637;754;837;1771;2503;2699;2705;3386;3756;4170;4430;4939;5668;7881;8438
P39743	P39743	5	5	5	Reduced viability upon starvation protein 167	RVS167	sp|P39743|RV167_YEAST Reduced viability upon starvation protein 167 OS=Saccharomyces cerevisiae (strain ATCC 204508 / S288c) OX=559292 GN=RVS167 PE=1 SV=1	1	5	5	5	12.4	12.4	12.4	52.774	482	482	0	36.7	403780000	25236000	4				380	1407;1799;1895;3005;3297	True;True;True;True;True	1449;1849;1947;3112;3413	2210;2855;3032;4841;5339	2706;3495;3694;5765;6363	2706;3495;3694;5765;6363
P39955	P39955	1	1	1	Protein SAP1	SAP1	sp|P39955|SAP1_YEAST Protein SAP1 OS=Saccharomyces cerevisiae (strain ATCC 204508 / S288c) OX=559292 GN=SAP1 PE=1 SV=1	1	1	1	1	2.2	2.2	2.2	100.33	897	897	0.0084459	5.7539	1274800000	24515000	2				384	3374	TRUE	3495	5458;5459	6502;6503	6502	121	145
P39727	P39727	6	6	6	ER-derived vesicles protein ERV46	ERV46	sp|P39727|ERV46_YEAST ER-derived vesicles protein ERV46 OS=Saccharomyces cerevisiae (strain ATCC 204508 / S288c) OX=559292 GN=ERV46 PE=1 SV=2	1	6	6	6	18.1	18.1	18.1	46.235	415	415	0	40.055	445810000	23464000	5				378	504;1621;1686;3384;3680;3756	True;True;True;True;True;True	522;1666;1733;3505;3812;3897	772;2574;2665;5478;5955;6118	908;3140;3255;6529;7116;7350	908;3140;3255;6529;7116;7350
P53741	P53741	8	8	8	UBP3-associated protein BRE5	BRE5	sp|P53741|BRE5_YEAST UBP3-associated protein BRE5 OS=Saccharomyces cerevisiae (strain ATCC 204508 / S288c) OX=559292 GN=BRE5 PE=1 SV=1	1	8	8	8	21.6	21.6	21.6	57.673	515	515	0	73.678	633410000	23460000	11				487	577;736;858;1227;1583;1753;1931;3202	True;True;True;True;True;True;True;True	596;758;882;1262;1628;1802;1983;3315	893;894;1164;1334;1335;1911;2519;2520;2791;3084;3085;5184	1051;1052;1385;1573;1574;2355;3080;3081;3414;3746;3747;6182	1052;1385;1574;2355;3080;3414;3747;6182
P48570;Q12122	P48570;Q12122	7;5	7;5	7;5	Homocitrate synthase, cytosolic isozyme;Homocitrate synthase, mitochondrial	LYS20;LYS21	sp|P48570|HOSC_YEAST Homocitrate synthase, cytosolic isozyme OS=Saccharomyces cerevisiae (strain ATCC 204508 / S288c) OX=559292 GN=LYS20 PE=1 SV=1;sp|Q12122|HOSM_YEAST Homocitrate synthase, mitochondrial OS=Saccharomyces cerevisiae (strain ATCC 204508 / S2	2	7	7	7	18	18	18	47.098	428	428;440	0	60.153	559510000	23313000	7				448	541;672;2241;2598;3111;3441;3822	True;True;True;True;True;True;True	560;693;2306;2683;3219;3564;3966	821;1066;3582;4202;5020;5560;6263	962;1278;4309;5010;5962;5963;6627;7552	962;1278;4309;5010;5962;6627;7552
P32381	P32381	6	6	6	Actin-related protein 2	ARP2	sp|P32381|ARP2_YEAST Actin-related protein 2 OS=Saccharomyces cerevisiae (strain ATCC 204508 / S288c) OX=559292 GN=ARP2 PE=1 SV=1	1	6	6	6	22.5	22.5	22.5	44.073	391	391	0	48.575	415100000	23061000	5				249	103;331;1650;2566;3444;3896	True;True;True;True;True;True	106;345;1695;2644;3567;4046	159;490;2615;4154;5563;6390	196;570;3187;4960;6630;7698	196;570;3187;4960;6630;7698
P12709	P12709	5	5	5	Glucose-6-phosphate isomerase	PGI1	sp|P12709|G6PI_YEAST Glucose-6-phosphate isomerase OS=Saccharomyces cerevisiae (strain ATCC 204508 / S288c) OX=559292 GN=PGI1 PE=1 SV=3	1	5	5	5	10.5	10.5	10.5	61.298	554	554	0	35.662	563100000	22524000	5				140	632;669;2117;2264;4044	True;True;True;True;True	652;690;2180;2329;4196	999;1062;3403;3624;6606	1188;1274;4100;4358;7936	1188;1274;4100;4358;7936
P52286	P52286	2	2	2	Suppressor of kinetochore protein 1	SKP1	sp|P52286|SKP1_YEAST Suppressor of kinetochore protein 1 OS=Saccharomyces cerevisiae (strain ATCC 204508 / S288c) OX=559292 GN=SKP1 PE=1 SV=2	1	2	2	2	9.3	9.3	9.3	22.33	194	194	0	12.874	243030000	22093000	3				461	1261;3853	True;True	1297;3998	1961;6323;6324	2410;7625;7626	2410;7625
P32288	P32288	4	4	4	Glutamine synthetase	GLN1	sp|P32288|GLNA_YEAST Glutamine synthetase OS=Saccharomyces cerevisiae (strain ATCC 204508 / S288c) OX=559292 GN=GLN1 PE=1 SV=4	1	4	4	4	10.8	10.8	10.8	41.766	370	370	0	27.335	353420000	22088000	4				244	539;685;1585;3742	True;True;True;True	558;706;1630;3883	819;1081;2529;6100	960;1293;3090;7328	960;1293;3090;7328
P00924	P00924	12	5	5	Enolase 1	ENO1	sp|P00924|ENO1_YEAST Enolase 1 OS=Saccharomyces cerevisiae (strain ATCC 204508 / S288c) OX=559292 GN=ENO1 PE=1 SV=3	1	12	5	5	40.3	17.2	17.2	46.816	437	437	0	37.681	440160000	22008000	4				22	3;26;1229;1400;1472;1517;1561;1571;2816;3221;3452;4171	False;True;False;True;False;True;False;False;True;False;True;False	3;26;1264;1442;1516;1561;1605;1615;2920;3334;3577;4327	3;43;1913;2200;2327;2390;2469;2494;2495;4535;5207;5208;5575;6804	3;69;2357;2690;2851;2916;3012;3053;3054;5414;6205;6206;6642;8182	3;69;2357;2690;2851;2916;3012;3053;5414;6206;6642;8182
P00942	P00942	2	2	2	Triosephosphate isomerase	TPI1	sp|P00942|TPIS_YEAST Triosephosphate isomerase OS=Saccharomyces cerevisiae (strain ATCC 204508 / S288c) OX=559292 GN=TPI1 PE=1 SV=2	1	2	2	2	6.5	6.5	6.5	26.795	248	248	0	11.928	262200000	21850000	2				27	3589;4129	True;True	3719;4283	5794;6728	6917;8080	6917;8080
P11745	P11745	8	8	8	Ran GTPase-activating protein 1	RNA1	sp|P11745|RNA1_YEAST Ran GTPase-activating protein 1 OS=Saccharomyces cerevisiae (strain ATCC 204508 / S288c) OX=559292 GN=RNA1 PE=1 SV=2	1	8	8	8	25.6	25.6	25.6	45.815	407	407	0	70.394	655500000	21850000	8				135	197;344;821;1301;1350;2092;2749;3556	True;True;True;True;True;True;True;True	207;358;845;1338;1389;2155;2849;3683	297;507;1287;2020;2111;3371;4425;5733	344;589;1522;2475;2594;4063;5265;6850	344;589;1522;2475;2594;4063;5265;6850
Q07623	Q07623	4	4	4	Nucleolar protein 6	NOP6	sp|Q07623|NOP6_YEAST Nucleolar protein 6 OS=Saccharomyces cerevisiae (strain ATCC 204508 / S288c) OX=559292 GN=NOP6 PE=1 SV=1	1	4	4	4	27.1	27.1	27.1	25.216	225	225	0	25.725	260740000	21729000	4				559	952;1144;3045;3688	True;True;True;True	979;1174;3152;3822	1486;1803;4924;5973	1777;2235;5862;7140	1777;2235;5862;7140
P33204	P33204	2	2	2	Actin-related protein 2/3 complex subunit 4	ARC19	sp|P33204|ARPC4_YEAST Actin-related protein 2/3 complex subunit 4 OS=Saccharomyces cerevisiae (strain ATCC 204508 / S288c) OX=559292 GN=ARC19 PE=1 SV=2	1	2	2	2	11.7	11.7	11.7	19.916	171	171	0	14.924	195160000	21684000	2				281	56;3331	True;True	57;3448	84;5389	114;6423	114;6423
P50109	P50109	10	10	10	Protein PSP2	PSP2	sp|P50109|PSP2_YEAST Protein PSP2 OS=Saccharomyces cerevisiae (strain ATCC 204508 / S288c) OX=559292 GN=PSP2 PE=1 SV=2	1	10	10	10	22.6	22.6	22.6	65.583	593	593	0	64.367	623390000	21496000	10				457	319;473;721;1128;1634;2153;2190;3123;3184;3745	True;True;True;True;True;True;True;True;True;True	331;491;742;1158;1679;2216;2253;3233;3297;3886	465;709;1142;1771;2588;3445;3496;5037;5122;5123;6103	533;821;1363;2196;3154;4144;4198;5982;6081;6082;7331	533;821;1363;2196;3154;4144;4198;5982;6082;7331
P43603;P32793	P43603;P32793	6;3	6;3	6;3	LAS seventeen-binding protein 3;Protein YSC84	LSB3;YSC84	sp|P43603|LSB3_YEAST LAS seventeen-binding protein 3 OS=Saccharomyces cerevisiae (strain ATCC 204508 / S288c) OX=559292 GN=LSB3 PE=1 SV=3;sp|P32793|YSC84_YEAST Protein YSC84 OS=Saccharomyces cerevisiae (strain ATCC 204508 / S288c) OX=559292 GN=YSC84 PE=1 S	2	6	6	6	13.3	13.3	13.3	49.343	459	459;468	0	37.992	493990000	21478000	6				429	106;120;1164;1190;1732;2135	True;True;True;True;True;True	109;124;1194;1220;1780;2198	162;183;1828;1857;2760;3422	199;223;2267;2298;3379;4120	199;223;2267;2298;3379;4120
Q08421	Q08421	4	4	4	Enhancer of translation termination 1	ETT1	sp|Q08421|ETT1_YEAST Enhancer of translation termination 1 OS=Saccharomyces cerevisiae (strain ATCC 204508 / S288c) OX=559292 GN=ETT1 PE=1 SV=1	1	4	4	4	11.2	11.2	11.2	47.351	412	412	0	25.433	314370000	20958000	3				563	178;1717;2442;3794	True;True;True;True	186;1765;2516;3937	269;2741;3933;3934;6204	315;3358;4703;4704;7459	315;3358;4704;7459
Q02793	Q02793	5	5	5	Antiviral protein SKI8	SKI8	sp|Q02793|SKI8_YEAST Antiviral protein SKI8 OS=Saccharomyces cerevisiae (strain ATCC 204508 / S288c) OX=559292 GN=SKI8 PE=1 SV=1	1	5	5	5	13.1	13.1	13.1	44.231	397	397	0	30.627	312720000	20848000	4				515	2145;2302;3180;3437;3808	True;True;True;True;True	2208;2368;3292;3560;3952	3432;3692;5117;5556;6238	4130;4435;6076;6623;7521	4130;4435;6076;6623;7521
P00044;P00045	P00044;P00045	1;1	1;1	1;1	Cytochrome c iso-1;Cytochrome c iso-2	CYC1;CYC7	sp|P00044|CYC1_YEAST Cytochrome c iso-1 OS=Saccharomyces cerevisiae (strain ATCC 204508 / S288c) OX=559292 GN=CYC1 PE=1 SV=2;sp|P00045|CYC7_YEAST Cytochrome c iso-2 OS=Saccharomyces cerevisiae (strain ATCC 204508 / S288c) OX=559292 GN=CYC7 PE=1 SV=1	2	1	1	1	10.1	10.1	10.1	12.182	109	109;113	0.0053004	6.0874	122470000	20412000	1				12	3830	TRUE	3974	6272	7561	7561
P50094	P50094	9	4	4	Inosine-5-monophosphate dehydrogenase 4	IMD4	sp|P50094|IMDH4_YEAST Inosine-5-monophosphate dehydrogenase 4 OS=Saccharomyces cerevisiae (strain ATCC 204508 / S288c) OX=559292 GN=IMD4 PE=1 SV=1	1	9	4	4	22.1	9.2	9.2	56.393	524	524	0	27.592	485150000	20215000	3				455	477;800;1221;2320;2502;2787;2929;3090;3466	True;False;False;False;True;False;True;True;False	495;824;1253;1254;2387;2579;2891;3036;3198;3591	721;1259;1898;1899;3719;4054;4496;4727;4994;5598	834;1493;2342;2343;4463;4464;4839;5370;5371;5638;5934;6672	834;1493;2343;4463;4839;5370;5638;5934;6672	113	425
P40010	P40010	7	7	7	Nuclear GTP-binding protein NUG1	NUG1	sp|P40010|NUG1_YEAST Nuclear GTP-binding protein NUG1 OS=Saccharomyces cerevisiae (strain ATCC 204508 / S288c) OX=559292 GN=NUG1 PE=1 SV=1	1	7	7	7	16	16	16	57.708	520	520	0	52.987	516880000	19880000	8				386	37;1396;1643;1960;2459;3125;3367	True;True;True;True;True;True;True	37;1438;1688;2013;2533;3235;3488	55;2193;2194;2608;3142;3960;5039;5441	81;2683;2684;3180;3811;4732;5984;6477	81;2683;3180;3811;4732;5984;6477
P17423	P17423	4	4	4	Homoserine kinase	THR1	sp|P17423|KHSE_YEAST Homoserine kinase OS=Saccharomyces cerevisiae (strain ATCC 204508 / S288c) OX=559292 GN=THR1 PE=1 SV=4	1	4	4	4	14.6	14.6	14.6	38.712	357	357	0	36.174	289920000	19328000	4				169	817;1197;3463;4257	True;True;True;True	841;1227;3588;4415	1283;1865;5594;6957	1518;2306;6666;8364	1518;2306;6666;8364
P20447	P20447	7	7	7	ATP-dependent RNA helicase DBP3	DBP3	sp|P20447|DBP3_YEAST ATP-dependent RNA helicase DBP3 OS=Saccharomyces cerevisiae (strain ATCC 204508 / S288c) OX=559292 GN=DBP3 PE=1 SV=2	1	7	7	7	15.9	15.9	15.9	58.826	523	523	0	49.216	494340000	19013000	7				181	746;1166;1767;1957;3498;3717;3898	True;True;True;True;True;True;True	768;1196;1816;2010;3624;3853;4048	1185;1830;2809;3139;5636;6048;6392	1412;2269;3434;3808;6712;7269;7701	1412;2269;3434;3808;6712;7269;7701
P06106	P06106	7	7	7	Protein MET17;O-acetylhomoserine sulfhydrylase;O-acetylserine sulfhydrylase	MET17	sp|P06106|CYSD_YEAST Homocysteine/cysteine synthase OS=Saccharomyces cerevisiae (strain ATCC 204508 / S288c) OX=559292 GN=MET17 PE=1 SV=3	1	7	7	7	20.9	20.9	20.9	48.671	444	444	0	60.092	414600000	18846000	6				65	386;399;994;2114;2855;3622;4244	True;True;True;True;True;True;True	402;416;1022;2177;2960;3752;4402	575;593;1551;3399;4607;5859;6935	678;697;1874;4096;5506;7012;8339	678;697;1874;4096;5506;7012;8339
Q12460	Q12460	8	8	8	Nucleolar protein 56	NOP56	sp|Q12460|NOP56_YEAST Nucleolar protein 56 OS=Saccharomyces cerevisiae (strain ATCC 204508 / S288c) OX=559292 GN=NOP56 PE=1 SV=1	1	8	8	8	21	21	21	56.863	504	504	0	51.592	527410000	18836000	6				592	150;293;509;1064;2164;2268;2678;4180	True;True;True;True;True;True;True;True	156;304;527;1094;2227;2333;2773;4337	226;426;777;1655;3462;3634;4322;6821	267;488;913;2010;4161;4373;5135;8199	267;488;913;2010;4161;4373;5135;8199
P16550	P16550	5	5	5	Protein APA1;5,5-P-1,P-4-tetraphosphate phosphorylase;ADP-sulfurylase	APA1	sp|P16550|APA1_YEAST Protein APA1 OS=Saccharomyces cerevisiae (strain ATCC 204508 / S288c) OX=559292 GN=APA1 PE=1 SV=4	1	5	5	5	23.1	23.1	23.1	36.492	321	321	0	35.352	336480000	18694000	5				163	236;689;1409;1413;2296	True;True;True;True;True	246;710;1451;1455;2362	351;1104;2212;2217;3684;3685	404;1323;2708;2714;4427;4428	404;1323;2708;2714;4428
P10363	P10363	1	1	1	DNA primase small subunit	PRI1	sp|P10363|PRI1_YEAST DNA primase small subunit OS=Saccharomyces cerevisiae (strain ATCC 204508 / S288c) OX=559292 GN=PRI1 PE=1 SV=2	1	1	1	1	1.7	1.7	1.7	47.69	409	409	0.008489	5.773	476480000	18326000	1				125	2879	TRUE	2984	4653	5558	5558
P14742	P14742	11	11	11	Glutamine--fructose-6-phosphate aminotransferase [isomerizing]	GFA1	sp|P14742|GFA1_YEAST Glutamine--fructose-6-phosphate aminotransferase [isomerizing] OS=Saccharomyces cerevisiae (strain ATCC 204508 / S288c) OX=559292 GN=GFA1 PE=1 SV=4	1	11	11	11	17.7	17.7	17.7	80.046	717	717	0	76.087	703700000	18044000	10				151	400;595;1243;2127;3270;3335;3856;3891;3987;4075;4099	True;True;True;True;True;True;True;True;True;True;True	417;615;1279;2190;3383;3452;4001;4041;4139;4228;4252	594;929;1933;3413;5284;5394;6327;6383;6530;6653;6687;6688	698;1106;2380;4111;6285;6428;7629;7691;7854;7992;8037;8038	698;1106;2380;4111;6285;6428;7629;7691;7854;7992;8038
P33299	P33299	8	8	8	26S protease regulatory subunit 7 homolog	RPT1	sp|P33299|PRS7_YEAST 26S proteasome regulatory subunit 7 homolog OS=Saccharomyces cerevisiae (strain ATCC 204508 / S288c) OX=559292 GN=RPT1 PE=1 SV=1	1	8	8	8	22.3	22.3	22.3	51.982	467	467	0	50.979	468460000	18018000	8				284	816;890;898;2026;2287;3427;3483;3934	True;True;True;True;True;True;True;True	840;916;924;2084;2353;3550;3608;4085	1282;1393;1402;3257;3664;5539;5616;6444	1517;1670;1681;3934;4403;6599;6692;7758	1517;1670;1681;3934;4403;6599;6692;7758
P00830	P00830	7	7	7	ATP synthase subunit beta, mitochondrial	ATP2	sp|P00830|ATPB_YEAST ATP synthase subunit beta, mitochondrial OS=Saccharomyces cerevisiae (strain ATCC 204508 / S288c) OX=559292 GN=ATP2 PE=1 SV=2	1	7	7	7	18.2	18.2	18.2	54.793	511	511	0	50.276	484830000	17957000	7				20	127;1031;2297;2509;3885;3971;4041	True;True;True;True;True;True;True	133;1060;2363;2586;4034;4123;4193	197;1599;3686;4061;6374;6507;6601	238;1924;4429;4847;7679;7830;7931	238;1924;4429;4847;7679;7830;7931
P40047;P46367	P40047	9;1	9;1	9;1	Aldehyde dehydrogenase 5, mitochondrial	ALD5	sp|P40047|ALDH5_YEAST Aldehyde dehydrogenase 5, mitochondrial OS=Saccharomyces cerevisiae (strain ATCC 204508 / S288c) OX=559292 GN=ALD5 PE=1 SV=4	2	9	9	9	16.3	16.3	16.3	56.692	520	520;519	0	75.231	532780000	17759000	8				389	198;243;784;1813;2052;2274;2433;2434;4121	True;True;True;True;True;True;True;True;True	208;253;807;1863;2112;2339;2507;2508;4275	298;362;1232;2881;3295;3643;3923;3924;6718	345;418;1466;3527;3975;4382;4693;4694;8069	345;418;1466;3527;3975;4382;4693;4694;8069
P32496	P32496	2	2	2	26S proteasome regulatory subunit RPN12	RPN12	sp|P32496|RPN12_YEAST 26S proteasome regulatory subunit RPN12 OS=Saccharomyces cerevisiae (strain ATCC 204508 / S288c) OX=559292 GN=RPN12 PE=1 SV=3	1	2	2	2	8.8	8.8	8.8	31.919	274	274	0	38.843	278920000	17433000	2				260	2801;3102	True;True	2905;3210	4514;5008	5391;5949	5391;5949
P41921-2;P41921	P41921-2;P41921	7;7	7;7	7;7	Glutathione reductase	GLR1	sp|P41921-2|GSHR_YEAST Isoform 2 of Glutathione reductase OS=Saccharomyces cerevisiae (strain ATCC 204508 / S288c) OX=559292 GN=GLR1;sp|P41921|GSHR_YEAST Glutathione reductase OS=Saccharomyces cerevisiae (strain ATCC 204508 / S288c) OX=559292 GN=GLR1 PE=1	2	7	7	7	16.1	16.1	16.1	51.577	467	467;483	0	46.801	435510000	17420000	6				421	979;980;2042;3608;3776;3795;4056	True;True;True;True;True;True;True	1007;1008;2101;3738;3917;3938;4208	1524;1525;3276;5838;6158;6205;6626	1816;1817;3956;6991;7397;7460;7958	1816;1817;3956;6991;7397;7460;7958
P38911	P38911	4	4	4	FK506-binding nuclear protein	FPR3	sp|P38911|FKBP3_YEAST FK506-binding nuclear protein OS=Saccharomyces cerevisiae (strain ATCC 204508 / S288c) OX=559292 GN=FPR3 PE=1 SV=2	1	4	4	4	9	9	9	46.553	411	411	0	26.603	137820000	17227000	4				363	516;1326;1863;3889	True;True;True;True	534;1363;1915;4039	784;2062;2979;6380	921;2520;3638;7686	921;2520;3638;7686
P17555	P17555	5	5	5	Adenylyl cyclase-associated protein	SRV2	sp|P17555|CAP_YEAST Adenylyl cyclase-associated protein OS=Saccharomyces cerevisiae (strain ATCC 204508 / S288c) OX=559292 GN=SRV2 PE=1 SV=1	1	5	5	5	11.6	11.6	11.6	57.521	526	526	0	44.56	413050000	17211000	4				170	428;479;933;964;1506	True;True;True;True;True	445;497;960;991;1550	635;723;1461;1504;2373;2374	741;836;1751;1795;2898;2899	741;836;1751;1795;2898
P22141	P22141	1	1	1	Proteasome subunit beta type-4	PRE1	sp|P22141|PSB4_YEAST Proteasome subunit beta type-4 OS=Saccharomyces cerevisiae (strain ATCC 204508 / S288c) OX=559292 GN=PRE1 PE=1 SV=2	1	1	1	1	4	4	4	22.516	198	198	0.0018051	6.2622	154590000	17176000	1				194	2561	TRUE	2638	4148	4954	4954
Q06217	Q06217	2	2	2	Small nuclear ribonucleoprotein Sm D2	SMD2	sp|Q06217|SMD2_YEAST Small nuclear ribonucleoprotein Sm D2 OS=Saccharomyces cerevisiae (strain ATCC 204508 / S288c) OX=559292 GN=SMD2 PE=1 SV=2	1	2	2	2	15.5	15.5	15.5	12.853	110	110	0	11.85	102030000	17006000	2				549	3361;3650	True;True	3482;3780	5433;5890	6469;7045	6469;7045
P38712	P38712	8	8	8	ATP-dependent rRNA helicase RRP3	RRP3	sp|P38712|RRP3_YEAST ATP-dependent rRNA helicase RRP3 OS=Saccharomyces cerevisiae (strain ATCC 204508 / S288c) OX=559292 GN=RRP3 PE=1 SV=2	1	8	8	8	18.6	18.6	18.6	55.968	501	501	0	56.896	473060000	16895000	8				344	161;831;1976;2352;2586;2717;2756;3440	True;True;True;True;True;True;True;True	168;855;2031;2419;2670;2817;2858;3563	244;1301;3168;3759;4184;4386;4442;5559	287;1536;3838;4505;4991;5224;5283;6626	287;1536;3838;4505;4991;5224;5283;6626
P40054;P40510	P40054;P40510	8;4	8;4	8;4	D-3-phosphoglycerate dehydrogenase 1;D-3-phosphoglycerate dehydrogenase 2	SER3;SER33	sp|P40054|SERA_YEAST D-3-phosphoglycerate dehydrogenase 1 OS=Saccharomyces cerevisiae (strain ATCC 204508 / S288c) OX=559292 GN=SER3 PE=1 SV=1;sp|P40510|SER33_YEAST D-3-phosphoglycerate dehydrogenase 2 OS=Saccharomyces cerevisiae (strain ATCC 204508 / S288	2	8	8	8	19.6	19.6	19.6	51.193	469	469;469	0	48.862	353460000	16832000	7				390	468;1298;1615;1648;2485;3204;3354;3392	True;True;True;True;True;True;True;True	485;1334;1660;1693;2561;3317;3474;3513	694;2009;2567;2613;4020;5186;5422;5488	804;2462;3133;3185;4798;6184;6456;6539	804;2462;3133;3185;4798;6184;6456;6539
Q02821	Q02821	4	4	4	Importin subunit alpha	SRP1	sp|Q02821|IMA1_YEAST Importin subunit alpha OS=Saccharomyces cerevisiae (strain ATCC 204508 / S288c) OX=559292 GN=SRP1 PE=1 SV=1	1	4	4	4	8.7	8.7	8.7	60.441	542	542	0	27.984	335340000	16767000	4				516	1008;1207;2325;3043	True;True;True;True	1037;1237;2392;3150	1572;1875;3725;4922	1896;2316;4470;5860	1896;2316;4470;5860
P06168	P06168	4	4	4	Ketol-acid reductoisomerase, mitochondrial	ILV5	sp|P06168|ILV5_YEAST Ketol-acid reductoisomerase, mitochondrial OS=Saccharomyces cerevisiae (strain ATCC 204508 / S288c) OX=559292 GN=ILV5 PE=1 SV=1	1	4	4	4	12.2	12.2	12.2	44.368	395	395	0	23.004	314520000	16554000	4				66	19;854;2911;3624	True;True;True;True	19;878;3017;3754	33;1329;4701;5861	55;1567;5608;7014	55;1567;5608;7014
Q05911	Q05911	4	4	4	Adenylosuccinate lyase	ADE13	sp|Q05911|PUR8_YEAST Adenylosuccinate lyase OS=Saccharomyces cerevisiae (strain ATCC 204508 / S288c) OX=559292 GN=ADE13 PE=1 SV=1	1	4	4	4	10.8	10.8	10.8	54.51	482	482	0	32.315	431010000	15963000	5				543	586;1915;3919;4091	True;True;True;True	606;1967;4069;4244	917;3062;3063;6418;6676	1092;3724;3725;7729;8026	1092;3724;7729;8026
P11412	P11412	5	5	5	Glucose-6-phosphate 1-dehydrogenase	ZWF1	sp|P11412|G6PD_YEAST Glucose-6-phosphate 1-dehydrogenase OS=Saccharomyces cerevisiae (strain ATCC 204508 / S288c) OX=559292 GN=ZWF1 PE=1 SV=4	1	5	5	5	12.3	12.3	12.3	57.521	505	505	0	36.59	494020000	15936000	6				132	354;1137;3143;3511;3866	True;True;True;True;True	368;1167;3255;3637;4012	526;1782;5070;5658;6339;6340	623;2208;6024;6739;7642;7643	623;2208;6024;6739;7642
Q08687	Q08687	4	4	4	Translation machinery-associated protein 16	TMA16	sp|Q08687|TMA16_YEAST Translation machinery-associated protein 16 OS=Saccharomyces cerevisiae (strain ATCC 204508 / S288c) OX=559292 GN=TMA16 PE=1 SV=2	1	4	4	4	24.7	24.7	24.7	20.839	178	178	0	33.896	141070000	15675000	4				565	105;977;1684;2969	True;True;True;True	108;1005;1731;3076	161;1522;2663;4791	198;1814;3253;5714	198;1814;3253;5714
P53633	P53633	2	2	2	Prenylated Rab acceptor 1	YIP3	sp|P53633|PRA1_YEAST Prenylated Rab acceptor 1 OS=Saccharomyces cerevisiae (strain ATCC 204508 / S288c) OX=559292 GN=YIP3 PE=1 SV=2	1	2	2	2	11.9	11.9	11.9	19.411	176	176	0	11.478	107580000	15368000	1				484	1032;3648	True;True	1061;3778	1600;5888	1925;7043	1925;7043
P25367	P25367	2	2	2	[PIN+] prion protein RNQ1	RNQ1	sp|P25367|RNQ1_YEAST [PIN+] prion protein RNQ1 OS=Saccharomyces cerevisiae (strain ATCC 204508 / S288c) OX=559292 GN=RNQ1 PE=1 SV=2	1	2	2	2	5.7	5.7	5.7	42.579	405	405	0	13.098	121830000	15229000	2				207	1461;2101	True;True	1504;2164	2308;3382	2830;4076	2830;4076
P32366	P32366	3	3	3	V-type proton ATPase subunit d	VMA6	sp|P32366|VA0D_YEAST V-type proton ATPase subunit d OS=Saccharomyces cerevisiae (strain ATCC 204508 / S288c) OX=559292 GN=VMA6 PE=1 SV=2	1	3	3	3	11.9	11.9	11.9	39.79	345	345	0	20.163	241000000	15062000	2				247	507;2551;2733	True;True;True	525;2628;2833	775;4137;4403	911;4942;5242	911;4942;5242
P38912	P38912	2	2	2	Eukaryotic translation initiation factor 1A	TIF11	sp|P38912|IF1A_YEAST Eukaryotic translation initiation factor 1A OS=Saccharomyces cerevisiae (strain ATCC 204508 / S288c) OX=559292 GN=TIF11 PE=1 SV=1	1	2	2	2	11.8	11.8	11.8	17.435	153	153	0	12.191	103810000	14830000	2				364	3779;4241	True;True	3920;4399	6161;6932	7400;8336	7400;8336
P37292	P37292	5	4	4	Serine hydroxymethyltransferase, mitochondrial	SHM1	sp|P37292|GLYM_YEAST Serine hydroxymethyltransferase, mitochondrial OS=Saccharomyces cerevisiae (strain ATCC 204508 / S288c) OX=559292 GN=SHM1 PE=1 SV=2	1	5	4	4	11.6	10.2	10.2	53.686	490	490	0	38.213	421250000	14526000	6				316	383;1074;1116;3798;3865	True;False;True;True;True	398;1104;1146;3942;4011	570;1680;1746;1747;6226;6227;6338	673;2051;2162;2163;7509;7510;7641	673;2051;2163;7509;7641
P38203	P38203	2	2	2	U6 snRNA-associated Sm-like protein LSm2	LSM2	sp|P38203|LSM2_YEAST U6 snRNA-associated Sm-like protein LSm2 OS=Saccharomyces cerevisiae (strain ATCC 204508 / S288c) OX=559292 GN=LSM2 PE=1 SV=1	1	2	2	2	18.9	18.9	18.9	11.163	95	95	0	13.934	86714000	14452000	2				326	2148;2608	True;True	2211;2696	3437;4221	4135;5031	4135;5031
P36010	P36010	3	3	3	Nucleoside diphosphate kinase	YNK1	sp|P36010|NDK_YEAST Nucleoside diphosphate kinase OS=Saccharomyces cerevisiae (strain ATCC 204508 / S288c) OX=559292 GN=YNK1 PE=1 SV=1	1	3	3	3	18.3	18.3	18.3	17.166	153	153	0	19.034	129740000	14415000	3				304	708;1090;3181	True;True;True	729;1120;3293	1126;1705;5118	1346;2081;6077	1346;2081;6077
P38116	P38116	2	2	2	ADP-ribosylation factor-like protein 1	ARL1	sp|P38116|ARL1_YEAST ADP-ribosylation factor-like protein 1 OS=Saccharomyces cerevisiae (strain ATCC 204508 / S288c) OX=559292 GN=ARL1 PE=1 SV=4	1	2	2	2	11.5	11.5	11.5	20.434	183	183	0	11.74	155950000	14178000	2				322	771;3424	True;True	793;3547	1213;5536	1442;6594	1442;6594
P28000	P28000	2	2	2	DNA-directed RNA polymerases I and III subunit RPAC2	RPC19	sp|P28000|RPAC2_YEAST DNA-directed RNA polymerases I and III subunit RPAC2 OS=Saccharomyces cerevisiae (strain ATCC 204508 / S288c) OX=559292 GN=RPC19 PE=1 SV=1	1	2	2	2	18.3	18.3	18.3	16.151	142	142	0	20.234	98885000	14126000	2				227	1729;3471	True;True	1777;3596	2757;5604	3376;6680	3376;6680
P13663	P13663	6	6	6	Aspartate-semialdehyde dehydrogenase	HOM2	sp|P13663|DHAS_YEAST Aspartate-semialdehyde dehydrogenase OS=Saccharomyces cerevisiae (strain ATCC 204508 / S288c) OX=559292 GN=HOM2 PE=1 SV=1	1	6	6	6	21.9	21.9	21.9	39.543	365	365	0	50.06	276950000	13848000	6				146	665;945;1458;1630;2792;3755	True;True;True;True;True;True	685;972;1500;1675;2896;3896	1055;1478;2301;2584;4503;4504;6117	1262;1769;2821;3150;5380;5381;7349	1262;1769;2821;3150;5381;7349
Q12285	Q12285	3	3	3	Ubiquitin-like protein MDY2	MDY2	sp|Q12285|MDY2_YEAST Ubiquitin-like protein MDY2 OS=Saccharomyces cerevisiae (strain ATCC 204508 / S288c) OX=559292 GN=MDY2 PE=1 SV=1	1	3	3	3	15.1	15.1	15.1	23.732	212	212	0	24.329	162150000	13512000	3				586	596;975;2898	True;True;True	616;1003;3004	930;1520;4686	1107;1812;5592	1107;1812;5592
Q06287	Q06287	5	5	5	Ribosomal RNA small subunit methyltransferase NEP1	EMG1	sp|Q06287|NEP1_YEAST Ribosomal RNA small subunit methyltransferase NEP1 OS=Saccharomyces cerevisiae (strain ATCC 204508 / S288c) OX=559292 GN=EMG1 PE=1 SV=1	1	5	5	5	23.8	23.8	23.8	27.895	252	252	0	49.177	214130000	13383000	5				551	1012;1162;1174;2416;3828	True;True;True;True;True	1041;1192;1204;2490;3972	1576;1823;1838;3882;6270	1900;2256;2278;4646;7559	1900;2256;2278;4646;7559
Q08920	Q08920	3	3	3	Nuclear cap-binding protein subunit 2	CBC2	sp|Q08920|NCBP2_YEAST Nuclear cap-binding protein subunit 2 OS=Saccharomyces cerevisiae (strain ATCC 204508 / S288c) OX=559292 GN=CBC2 PE=1 SV=1	1	3	3	3	15.4	15.4	15.4	23.774	208	208	0	19.976	170910000	13147000	3				568	904;1130;3255	True;True;True	930;1160;3368	1410;1773;5263	1691;2198;6264	1691;2198;6264
P38009;P54113	P38009	6;1	6;1	6;1	Bifunctional purine biosynthesis protein ADE17;Phosphoribosylaminoimidazolecarboxamide formyltransferase;IMP cyclohydrolase	ADE17	sp|P38009|PUR92_YEAST Bifunctional purine biosynthesis protein ADE17 OS=Saccharomyces cerevisiae (strain ATCC 204508 / S288c) OX=559292 GN=ADE17 PE=1 SV=2	2	6	6	6	16.6	16.6	16.6	65.262	592	592;591	0	38.004	426410000	12921000	5				318	76;489;859;1447;3598;3778	True;True;True;True;True;True	78;507;883;1489;3728;3919	116;746;1336;2286;5804;6160	149;879;1575;2803;6928;7399	149;879;1575;2803;6928;7399
P38828	P38828	2	2	2	Protein LSM12	LSM12	sp|P38828|LSM12_YEAST Protein LSM12 OS=Saccharomyces cerevisiae (strain ATCC 204508 / S288c) OX=559292 GN=LSM12 PE=1 SV=1	1	2	2	2	15.5	15.5	15.5	21.313	187	187	0	14.609	151050000	12588000	2				356	1181;3421	True;True	1211;3544	1847;5532	2287;6590	2287;6590
P53252	P53252	2	2	2	Sphingolipid long chain base-responsive protein PIL1	PIL1	sp|P53252|PIL1_YEAST Sphingolipid long chain base-responsive protein PIL1 OS=Saccharomyces cerevisiae (strain ATCC 204508 / S288c) OX=559292 GN=PIL1 PE=1 SV=1	1	2	2	2	5.6	5.6	5.6	38.349	339	339	0	14.099	186470000	12431000	2				472	1464;1533	True;True	1507;1577	2312;2421	2834;2951	2834;2951
P32457	P32457	5	5	5	Cell division control protein 3	CDC3	sp|P32457|CDC3_YEAST Cell division control protein 3 OS=Saccharomyces cerevisiae (strain ATCC 204508 / S288c) OX=559292 GN=CDC3 PE=1 SV=3	1	5	5	5	9.6	9.6	9.6	60.054	520	520	0	32.412	359920000	12411000	4				252	908;1254;3127;3155;3419	True;True;True;True;True	934;1290;3237;3267;3542	1414;1949;5041;5085;5530	1695;2397;5986;6039;6588	1695;2397;5986;6039;6588
P32911	P32911	1	1	1	Eukaryotic translation initiation factor eIF-1	SUI1	sp|P32911|SUI1_YEAST Eukaryotic translation initiation factor eIF-1 OS=Saccharomyces cerevisiae (strain ATCC 204508 / S288c) OX=559292 GN=SUI1 PE=1 SV=1	1	1	1	1	20.4	20.4	20.4	12.312	108	108	0	7.9757	72508000	12085000	1				278	3163	TRUE	3275	5093	6048	6048
P00360	P00360	8	3	3	Glyceraldehyde-3-phosphate dehydrogenase 1	TDH1	sp|P00360|G3P1_YEAST Glyceraldehyde-3-phosphate dehydrogenase 1 OS=Saccharomyces cerevisiae (strain ATCC 204508 / S288c) OX=559292 GN=TDH1 PE=1 SV=3	1	8	3	3	28	12	12	35.75	332	332	0	22.886	265610000	12073000	3				16	1476;1477;1508;1794;2477;3470;3967;4040	False;True;True;False;False;False;False;True	1520;1521;1552;1844;2551;2552;3595;4119;4192	2332;2333;2377;2848;2849;4006;4007;5603;6503;6600	2856;2857;2902;3488;3489;4783;4784;6678;6679;7826;7930	2856;2857;2902;3488;4784;6678;7826;7930	4	229
P07285	P07285	4	4	4	Anthranilate phosphoribosyltransferase	TRP4	sp|P07285|TRPD_YEAST Anthranilate phosphoribosyltransferase OS=Saccharomyces cerevisiae (strain ATCC 204508 / S288c) OX=559292 GN=TRP4 PE=1 SV=1	1	4	4	4	16.6	16.6	16.6	41.374	380	380	0	28.704	228080000	12004000	4				80	330;3138;3512;3705	True;True;True;True	344;3250;3638;3839	489;5064;5659;5996	569;6018;6740;7164	569;6018;6740;7164
Q01939	Q01939	3	3	3	26S protease regulatory subunit 8 homolog	RPT6	sp|Q01939|PRS8_YEAST 26S proteasome regulatory subunit 8 homolog OS=Saccharomyces cerevisiae (strain ATCC 204508 / S288c) OX=559292 GN=RPT6 PE=1 SV=4	1	3	3	3	14.1	14.1	14.1	45.271	405	405	0	26.738	286560000	11940000	2				511	688;2143;3443	True;True;True	709;2206;3566	1103;3430;5562	1322;4128;6629	1322;4128;6629
P40693	P40693	1	1	1	Ribosome biogenesis protein RLP7	RLP7	sp|P40693|RLP7_YEAST Ribosome biogenesis protein RLP7 OS=Saccharomyces cerevisiae (strain ATCC 204508 / S288c) OX=559292 GN=RLP7 PE=1 SV=1	1	1	1	1	5.3	5.3	5.3	36.559	322	322	0.0018018	6.2537	166270000	11877000	1				410	3848	TRUE	3992	6307	7608	7608
P12688	P12688	7	7	6	Serine/threonine-protein kinase YPK1	YPK1	sp|P12688|YPK1_YEAST Serine/threonine-protein kinase YPK1 OS=Saccharomyces cerevisiae (strain ATCC 204508 / S288c) OX=559292 GN=YPK1 PE=1 SV=2	1	7	7	6	17.4	17.4	15.4	76.479	680	680	0	54.544	375140000	11723000	6				138	360;734;1061;1656;1870;2743;3157	True;True;True;True;True;True;True	374;756;1091;1701;1922;2843;3269	535;1162;1652;2621;2989;4417;5087	632;1383;2007;3194;3648;5256;6041	632;1383;2007;3194;3648;5256;6041
P05453	P05453	6	6	6	Eukaryotic peptide chain release factor GTP-binding subunit	SUP35	sp|P05453|ERF3_YEAST Eukaryotic peptide chain release factor GTP-binding subunit OS=Saccharomyces cerevisiae (strain ATCC 204508 / S288c) OX=559292 GN=SUP35 PE=1 SV=1	1	6	6	6	8.5	8.5	8.5	76.55	685	685	0	44.253	351500000	11717000	5				48	145;687;1392;2599;2641;4153	True;True;True;True;True;True	151;708;1434;2684;2735;4309	220;1102;2189;4203;4265;6781	261;1321;2679;5011;5077;8157	261;1321;2679;5011;5077;8157
Q12033	Q12033	2	2	2	pH-response regulator protein palA/RIM20	RIM20	sp|Q12033|PALA_YEAST pH-response regulator protein palA/RIM20 OS=Saccharomyces cerevisiae (strain ATCC 204508 / S288c) OX=559292 GN=RIM20 PE=1 SV=1	1	2	2	2	3	3	3	75.946	661	661	0	10.476	409670000	11705000	1				575	3151;4264	True;True	3263;4422	5080;6969	6034;8376	6034;8376
P15891	P15891	7	7	7	Actin-binding protein	ABP1	sp|P15891|ABP1_YEAST Actin-binding protein OS=Saccharomyces cerevisiae (strain ATCC 204508 / S288c) OX=559292 GN=ABP1 PE=1 SV=4	1	7	7	7	12.2	12.2	12.2	65.575	592	592	0	47.707	432620000	11693000	7				157	194;698;1502;1598;2516;3312;3980	True;True;True;True;True;True;True	204;719;1546;1643;2593;3428;4132	294;1115;2368;2543;4082;5365;6520	341;1334;2893;3104;4881;6398;7843	341;1334;2893;3104;4881;6398;7843
P47017	P47017	2	2	2	Sm-like protein LSm1	LSM1	sp|P47017|LSM1_YEAST Sm-like protein LSm1 OS=Saccharomyces cerevisiae (strain ATCC 204508 / S288c) OX=559292 GN=LSM1 PE=1 SV=1	1	2	2	2	12.2	12.2	12.2	20.307	172	172	0	11.003	104990000	11666000	1				438	1811;2609	True;True	1861;2697	2879;4222	3525;5032	3525;5032
P32599;REV__P32599	P32599	7;1	7;1	7;1	Fimbrin	SAC6	sp|P32599|FIMB_YEAST Fimbrin OS=Saccharomyces cerevisiae (strain ATCC 204508 / S288c) OX=559292 GN=SAC6 PE=1 SV=1	2	7	7	7	12.8	12.8	12.8	71.772	642	642;642	0	50.458	437800000	11521000	7				271	69;136;276;1610;2100;2307;2393	True;True;True;True;True;True;True	70;142;287;1655;2163;2373;2467	104;209;405;2562;3381;3703;3852	137;250;465;3128;4075;4446;4612	137;250;465;3128;4075;4446;4612
P49723	P49723	3	3	3	Ribonucleoside-diphosphate reductase small chain 2	RNR4	sp|P49723|RIR4_YEAST Ribonucleoside-diphosphate reductase small chain 2 OS=Saccharomyces cerevisiae (strain ATCC 204508 / S288c) OX=559292 GN=RNR4 PE=1 SV=1	1	3	3	3	7.5	7.5	7.5	40.054	345	345	0	16.829	229330000	11466000	3				454	695;1044;1677	True;True;True	716;1073;1723	1112;1617;2655	1331;1946;3245	1331;1946;3245
P31383	P31383	3	3	3	Protein phosphatase PP2A regulatory subunit A	TPD3	sp|P31383|2AAA_YEAST Protein phosphatase PP2A regulatory subunit A OS=Saccharomyces cerevisiae (strain ATCC 204508 / S288c) OX=559292 GN=TPD3 PE=1 SV=3	1	3	3	3	4.3	4.3	4.3	70.907	635	635	0	18.109	307370000	11384000	3				239	968;2246;3899	True;True;True	995;2311;4049	1512;3587;6393	1803;4314;7702	1803;4314;7702
P46672	P46672	5	5	5	tRNA-aminoacylation cofactor ARC1	ARC1	sp|P46672|ARC1_YEAST tRNA-aminoacylation cofactor ARC1 OS=Saccharomyces cerevisiae (strain ATCC 204508 / S288c) OX=559292 GN=ARC1 PE=1 SV=2	1	5	5	5	16.2	16.2	16.2	42.083	376	376	0	30.194	273130000	11380000	4				434	916;1185;3183;3807;4291	True;True;True;True;True	943;1215;3296;3951;4450	1441;1851;5121;6237;7006	1730;2291;6080;7520;8414	1730;2291;6080;7520;8414
P29311	P29311	9	1	1	Protein BMH1	BMH1	sp|P29311|BMH1_YEAST Protein BMH1 OS=Saccharomyces cerevisiae (strain ATCC 204508 / S288c) OX=559292 GN=BMH1 PE=1 SV=4	1	9	1	1	40.4	4.5	4.5	30.091	267	267	0	10.261	167930000	11196000	2				234	648;1735;1795;2090;3144;3237;3468;4158;4216	False;False;False;False;True;False;False;False;False	668;1783;1845;2153;3256;3350;3593;4314;4373	1034;2764;2850;3369;5071;5072;5235;5600;6787;6892	1240;3383;3490;4061;6025;6026;6235;6674;8163;8286	1240;3383;3490;4061;6026;6235;6674;8163;8286
P38861	P38861	5	5	5	60S ribosomal export protein NMD3	NMD3	sp|P38861|NMD3_YEAST 60S ribosomal export protein NMD3 OS=Saccharomyces cerevisiae (strain ATCC 204508 / S288c) OX=559292 GN=NMD3 PE=1 SV=3	1	5	5	5	10.6	10.6	10.6	59.095	518	518	0	37.277	233960000	11141000	5				358	769;1414;2489;3298;3878	True;True;True;True;True	791;1456;2565;3414;4025	1211;2218;4025;5340;6361	1440;2715;4805;6364;7666	1440;2715;4805;6364;7666
P53598	P53598	4	4	4	Succinyl-CoA ligase [ADP-forming] subunit alpha, mitochondrial	LSC1	sp|P53598|SUCA_YEAST Succinate--CoA ligase [ADP-forming] subunit alpha, mitochondrial OS=Saccharomyces cerevisiae (strain ATCC 204508 / S288c) OX=559292 GN=LSC1 PE=1 SV=1	1	4	4	4	19.5	19.5	19.5	35.032	329	329	0	26.712	152450000	10889000	4				480	63;1829;2584;3240	True;True;True;True	64;1879;2667;3353	94;2912;4181;5239	126;3569;4988;6239	126;3569;4988;6239
Q12387	Q12387	6	6	6	N-terminal acetyltransferase B complex subunit MDM20	MDM20	sp|Q12387|NAA25_YEAST N-terminal acetyltransferase B complex subunit MDM20 OS=Saccharomyces cerevisiae (strain ATCC 204508 / S288c) OX=559292 GN=MDM20 PE=1 SV=1	1	6	6	6	6	6	6	92.808	796	796	0	34.154	463060000	10769000	6				589	322;1639;1642;2308;2309;4209	True;True;True;True;True;True	335;1684;1687;2374;2375;4366	471;2604;2607;3704;3705;6881	539;3176;3179;4447;4448;8272	539;3176;3179;4447;4448;8272
P25555	P25555	4	4	4	Single-strand telomeric DNA-binding protein GBP2	GBP2	sp|P25555|GBP2_YEAST Single-strand telomeric DNA-binding protein GBP2 OS=Saccharomyces cerevisiae (strain ATCC 204508 / S288c) OX=559292 GN=GBP2 PE=1 SV=1	1	4	4	4	11.2	11.2	11.2	48.728	427	427	0	36.913	258170000	10757000	3				213	1117;1222;2661;2681	True;True;True;True	1147;1255;2755;2776	1748;1900;4291;4325	2164;2344;5103;5138	2164;2344;5103;5138
P07273	P07273	4	4	4	Transcription elongation factor S-II	DST1	sp|P07273|TFS2_YEAST Transcription elongation factor S-II OS=Saccharomyces cerevisiae (strain ATCC 204508 / S288c) OX=559292 GN=DST1 PE=1 SV=4	1	4	4	4	10.7	10.7	10.7	34.843	309	309	0	25.598	192150000	10675000	3				76	1614;2666;2797;4007	True;True;True;True	1659;2761;2901;4159	2566;4298;4509;6560	3132;5110;5386;7889	3132;5110;5386;7889
Q12522	Q12522	1	1	1	Eukaryotic translation initiation factor 6	TIF6	sp|Q12522|IF6_YEAST Eukaryotic translation initiation factor 6 OS=Saccharomyces cerevisiae (strain ATCC 204508 / S288c) OX=559292 GN=TIF6 PE=1 SV=1	1	1	1	1	5.7	5.7	5.7	26.457	245	245	0	23.74	73946000	10564000	1				595	3657	TRUE	3787	5900	7055	7055
P53691	P53691	3	3	3	Peptidyl-prolyl cis-trans isomerase CPR6	CPR6	sp|P53691|PPID_YEAST Peptidyl-prolyl cis-trans isomerase CPR6 OS=Saccharomyces cerevisiae (strain ATCC 204508 / S288c) OX=559292 GN=CPR6 PE=1 SV=1	1	3	3	3	9.2	9.2	9.2	42.071	371	371	0	21.424	157280000	10485000	4				485	1785;2715;3996	True;True;True	1834;2815;4148	2833;4383;4384;6548	3471;5221;5222;7877	3471;5222;7877
P40482	P40482	9	9	8	Protein transport protein SEC24	SEC24	sp|P40482|SEC24_YEAST Protein transport protein SEC24 OS=Saccharomyces cerevisiae (strain ATCC 204508 / S288c) OX=559292 GN=SEC24 PE=1 SV=1	1	9	9	8	9.6	9.6	8.3	103.63	926	926	0	65.097	401780000	10302000	9				403	224;664;1058;1613;1653;1746;2692;2718;3343	True;True;True;True;True;True;True;True;True	234;684;1088;1658;1698;1794;2789;2818;3462	328;1054;1649;2565;2618;2775;4352;4387;5407	376;1261;2004;3131;3190;3395;5186;5225;6441	376;1261;2004;3131;3190;3395;5186;5225;6441
P53549	P53549	3	3	2	26S protease subunit RPT4	RPT4	sp|P53549|PRS10_YEAST 26S proteasome subunit RPT4 OS=Saccharomyces cerevisiae (strain ATCC 204508 / S288c) OX=559292 GN=RPT4 PE=1 SV=4	1	3	3	2	8	8	5.3	49.408	437	437	0	23.549	213580000	10171000	3				479	1312;3521;4020	True;True;True	1349;3648;4172	2037;5675;6577	2495;6760;7906	2495;6760;7906
P36041	P36041	3	3	3	Protein EAP1	EAP1	sp|P36041|EAP1_YEAST Protein EAP1 OS=Saccharomyces cerevisiae (strain ATCC 204508 / S288c) OX=559292 GN=EAP1 PE=1 SV=1	1	3	3	3	5.7	5.7	5.7	69.761	632	632	0	20.36	213280000	10156000	3				308	815;1019;1239	True;True;True	839;1048;1274	1281;1583;1927	1516;1907;2374	1516;1907;2374
P21242	P21242	2	2	2	Probable proteasome subunit alpha type-7	PRE10	sp|P21242|PSA7_YEAST Probable proteasome subunit alpha type-7 OS=Saccharomyces cerevisiae (strain ATCC 204508 / S288c) OX=559292 GN=PRE10 PE=1 SV=2	1	2	2	2	8	8	8	31.536	288	288	0	11.569	138440000	9888800	2				186	2492;3644	True;True	2568;3774	4035;5884	4817;7038	4817;7038
P32497	P32497	6	6	6	Eukaryotic translation initiation factor 3 subunit C	NIP1	sp|P32497|EIF3C_YEAST Eukaryotic translation initiation factor 3 subunit C OS=Saccharomyces cerevisiae (strain ATCC 204508 / S288c) OX=559292 GN=NIP1 PE=1 SV=2	1	6	6	6	9.9	9.9	9.9	93.203	812	812	0	54.615	453770000	9864500	7				261	608;2089;2299;3032;3723;3977	True;True;True;True;True;True	628;2152;2365;3139;3860;4129	966;3368;3688;4908;6057;6058;6514	1151;4060;4431;5842;7278;7279;7837	1151;4060;4431;5842;7279;7837
P41807	P41807	4	4	4	V-type proton ATPase subunit H	VMA13	sp|P41807|VATH_YEAST V-type proton ATPase subunit H OS=Saccharomyces cerevisiae (strain ATCC 204508 / S288c) OX=559292 GN=VMA13 PE=1 SV=1	1	4	4	4	9.6	9.6	9.6	54.415	478	478	0	25.437	274270000	9795500	4				417	195;976;2338;3599	True;True;True;True	205;1004;2405;3729	295;1521;3741;5805	342;1813;4486;6929	342;1813;4486;6929
Q12230	Q12230	4	4	4	Sphingolipid long chain base-responsive protein LSP1	LSP1	sp|Q12230|LSP1_YEAST Sphingolipid long chain base-responsive protein LSP1 OS=Saccharomyces cerevisiae (strain ATCC 204508 / S288c) OX=559292 GN=LSP1 PE=1 SV=1	1	4	4	4	10.9	10.9	10.9	38.071	341	341	0	23.27	146090000	9739100	3				584	245;888;1755;2712	True;True;True;True	255;914;1804;2812	365;1391;2793;4380	421;1668;3417;5218	421;1668;3417;5218
P39008	P39008	3	3	3	Poly(A) ribonuclease POP2	POP2	sp|P39008|POP2_YEAST Poly(A) ribonuclease POP2 OS=Saccharomyces cerevisiae (strain ATCC 204508 / S288c) OX=559292 GN=POP2 PE=1 SV=2	1	3	3	3	6.5	6.5	6.5	49.682	433	433	0	15.88	174240000	9679800	3				367	2841;3244;3305	True;True;True	2946;3357;3421	4587;5250;5350	5484;6251;6374	5484;6251;6374
P26793	P26793	3	3	3	Flap endonuclease 1	RAD27	sp|P26793|FEN1_YEAST Flap endonuclease 1 OS=Saccharomyces cerevisiae (strain ATCC 204508 / S288c) OX=559292 GN=RAD27 PE=1 SV=1	1	3	3	3	8.6	8.6	8.6	43.279	382	382	0	20.225	193410000	9670400	3				224	1206;1411;2140	True;True;True	1236;1453;2203	1874;2214;3427	2315;2710;4125	2315;2710;4125
P06787	P06787	1	1	1	Calmodulin	CMD1	sp|P06787|CALM_YEAST Calmodulin OS=Saccharomyces cerevisiae (strain ATCC 204508 / S288c) OX=559292 GN=CMD1 PE=1 SV=1	1	1	1	1	6.1	6.1	6.1	16.135	147	147	0	13.922	75005000	9375700	1				69	1443	TRUE	1485	2278	2792	2792
P40339	P40339	3	3	3	Replication factor C subunit 4	RFC4	sp|P40339|RFC4_YEAST Replication factor C subunit 4 OS=Saccharomyces cerevisiae (strain ATCC 204508 / S288c) OX=559292 GN=RFC4 PE=1 SV=1	1	3	3	3	9.3	9.3	9.3	36.149	323	323	0	20.419	166960000	9275800	3				398	884;2437;3614	True;True;True	910;2511;3744	1386;3928;5845	1663;4698;6998	1663;4698;6998
P39954	P39954	2	2	2	Adenosylhomocysteinase	SAH1	sp|P39954|SAHH_YEAST Adenosylhomocysteinase OS=Saccharomyces cerevisiae (strain ATCC 204508 / S288c) OX=559292 GN=SAH1 PE=1 SV=1	1	2	2	2	6	6	6	49.125	449	449	0	15.817	175400000	9231700	2				383	703;1456	True;True	724;1498	1120;2299	1339;2819	1339;2819
P32505	P32505	4	4	4	Nuclear polyadenylated RNA-binding protein NAB2	NAB2	sp|P32505|NAB2_YEAST Nuclear polyadenylated RNA-binding protein NAB2 OS=Saccharomyces cerevisiae (strain ATCC 204508 / S288c) OX=559292 GN=NAB2 PE=1 SV=1	1	4	4	4	8.8	8.8	8.8	58.32	525	525	0	25.89	199560000	9070800	5				263	203;1618;2736;3024	True;True;True;True	213;1663;2836;3131	303;2570;2571;4407;4894	350;3136;3137;5246;5828	350;3136;5246;5828
P53303	P53303	5	5	5	Zinc finger protein ZPR1	ZPR1	sp|P53303|ZPR1_YEAST Zinc finger protein ZPR1 OS=Saccharomyces cerevisiae (strain ATCC 204508 / S288c) OX=559292 GN=ZPR1 PE=1 SV=1	1	5	5	5	12.1	12.1	12.1	55.071	486	486	0	38.218	242850000	8994400	5				478	848;1764;2326;2660;4120	True;True;True;True;True	872;1813;2393;2754;4274	1323;2802;3726;4290;6717	1561;3426;4471;5102;8068	1561;3426;4471;5102;8068
Q03532	Q03532	6	6	6	ATP-dependent RNA helicase HAS1	HAS1	sp|Q03532|HAS1_YEAST ATP-dependent RNA helicase HAS1 OS=Saccharomyces cerevisiae (strain ATCC 204508 / S288c) OX=559292 GN=HAS1 PE=1 SV=1	1	6	6	6	13.3	13.3	13.3	56.717	505	505	0	41.845	278700000	8990400	6				525	743;1161;1316;1469;3434;3733	True;True;True;True;True;True	765;1191;1353;1513;3557;3871	1182;1822;2044;2319;5553;6075	1409;2255;2502;2841;6620;7298	1409;2255;2502;2841;6620;7298
P47117	P47117	4	4	4	Actin-related protein 3	ARP3	sp|P47117|ARP3_YEAST Actin-related protein 3 OS=Saccharomyces cerevisiae (strain ATCC 204508 / S288c) OX=559292 GN=ARP3 PE=1 SV=1	1	4	4	4	13.1	13.1	13.1	49.541	449	449	0	32.976	167400000	8810300	4				444	811;889;3281;4038	True;True;True;True	835;915;3395;4190	1274;1392;5303;6598	1509;1669;6315;7928	1509;1669;6315;7928
P47122	P47122	4	4	4	GPN-loop GTPase 1	NPA3	sp|P47122|GPN1_YEAST GPN-loop GTPase 1 OS=Saccharomyces cerevisiae (strain ATCC 204508 / S288c) OX=559292 GN=NPA3 PE=1 SV=1	1	4	4	4	14	14	14	43.194	385	385	0	40.488	140100000	8756000	4				445	3280;3583;3647;4251	True;True;True;True	3394;3713;3777;4409	5302;5786;5887;6943	6314;6907;7042;8348	6314;6907;7042;8348
P33302;Q04182	P33302	7;2	7;2	7;2	Pleiotropic ABC efflux transporter of multiple drugs	PDR5	sp|P33302|PDR5_YEAST Pleiotropic ABC efflux transporter of multiple drugs OS=Saccharomyces cerevisiae (strain ATCC 204508 / S288c) OX=559292 GN=PDR5 PE=1 SV=1	2	7	7	7	5.5	5.5	5.5	170.44	1511	1511;1529	0	79.941	584810000	8728500	8				285	622;1193;1752;2328;2964;3220;4279	True;True;True;True;True;True;True	642;1223;1801;2395;3071;3333;4437	988;1861;2789;2790;3729;4777;5205;5206;6991	1175;2302;3412;3413;4474;5691;6203;6204;8398	1175;2302;3413;4474;5691;6204;8398
Q08972	Q08972	10	10	10	[NU+] prion formation protein 1	NEW1	sp|Q08972|NEW1_YEAST [NU+] prion formation protein 1 OS=Saccharomyces cerevisiae (strain ATCC 204508 / S288c) OX=559292 GN=NEW1 PE=1 SV=1	1	10	10	10	8.9	8.9	8.9	134.33	1196	1196	0	65.407	563270000	8665700	10				572	584;1783;1922;2251;2270;3439;3478;4046;4204;4252	True;True;True;True;True;True;True;True;True;True	603;1832;1974;2316;2335;3562;3603;4198;4361;4410	913;2831;3072;3593;3637;5558;5611;6608;6871;6944	1088;3469;3734;4322;4376;6625;6687;7939;8258;8349	1088;3469;3734;4322;4376;6625;6687;7939;8258;8349
P53136	P53136	3	3	3	Ribosome biogenesis protein NSA1	NSA1	sp|P53136|NSA1_YEAST Ribosome biogenesis protein NSA1 OS=Saccharomyces cerevisiae (strain ATCC 204508 / S288c) OX=559292 GN=NSA1 PE=1 SV=1	1	3	3	3	5.4	5.4	5.4	51.906	463	463	0	17.331	223030000	8578200	4				466	2113;2796;3969	True;True;True	2176;2900;4121	3397;3398;4508;6505	4094;4095;5385;7828	4095;5385;7828
Q12154	Q12154	3	3	3	ATPase GET3	GET3	sp|Q12154|GET3_YEAST ATPase GET3 OS=Saccharomyces cerevisiae (strain ATCC 204508 / S288c) OX=559292 GN=GET3 PE=1 SV=1	1	3	3	3	13.3	13.3	13.3	39.353	354	354	0	23.625	153670000	8537300	3				580	969;2563;3703	True;True;True	996;2640;3837	1513;4150;5994	1804;4956;7162	1804;4956;7162
P32379	P32379	2	2	2	Proteasome subunit alpha type-5	PUP2	sp|P32379|PSA5_YEAST Proteasome subunit alpha type-5 OS=Saccharomyces cerevisiae (strain ATCC 204508 / S288c) OX=559292 GN=PUP2 PE=1 SV=2	1	2	2	2	7.7	7.7	7.7	28.617	260	260	0	13.241	117880000	8419600	2				248	618;2186	True;True	638;2249	981;3492	1167;4194	1167;4194
P53860	P53860	3	3	3	Phosphatidylinositol transfer protein PDR16	PDR16	sp|P53860|PDR16_YEAST Phosphatidylinositol transfer protein PDR16 OS=Saccharomyces cerevisiae (strain ATCC 204508 / S288c) OX=559292 GN=PDR16 PE=1 SV=1	1	3	3	3	11.1	11.1	11.1	40.713	351	351	0	20.7	182500000	8295700	3				491	732;1370;2967	True;True;True	754;1411;3074	1160;2147;4789	1381;2632;5712	1381;2632;5712
P40422	P40422	1	1	1	DNA-directed RNA polymerases I, II, and III subunit RPABC4	RPC10	sp|P40422|RPAB4_YEAST DNA-directed RNA polymerases I, II, and III subunit RPABC4 OS=Saccharomyces cerevisiae (strain ATCC 204508 / S288c) OX=559292 GN=RPC10 PE=1 SV=1	1	1	1	1	28.6	28.6	28.6	7.7159	70	70	0	8.885	24741000	8247000	1				401	673	TRUE	694	1067	1279	1279
P32316	P32316	5	5	5	Acetyl-CoA hydrolase	ACH1	sp|P32316|ACH1_YEAST Acetyl-CoA hydrolase OS=Saccharomyces cerevisiae (strain ATCC 204508 / S288c) OX=559292 GN=ACH1 PE=1 SV=2	1	5	5	5	9.1	9.1	9.1	58.711	526	526	0	35.644	205590000	8223700	5				245	1983;2989;3333;3570;4036	True;True;True;True;True	2038;3096;3450;3697;4188	3181;4818;5391;5755;6596	3852;5742;6425;6873;7926	3852;5742;6425;6873;7926
P40089	P40089	1	1	1	U6 snRNA-associated Sm-like protein LSm5	LSM5	sp|P40089|LSM5_YEAST U6 snRNA-associated Sm-like protein LSm5 OS=Saccharomyces cerevisiae (strain ATCC 204508 / S288c) OX=559292 GN=LSM5 PE=1 SV=1	1	1	1	1	17.2	17.2	17.2	10.423	93	93	0.0018182	6.3224	32832000	8208100	1				392	2611	TRUE	2699	4224	5034	5034
Q05775	Q05775	1	1	1	Eukaryotic translation initiation factor 3 subunit J	HCR1	sp|Q05775|EIF3J_YEAST Eukaryotic translation initiation factor 3 subunit J OS=Saccharomyces cerevisiae (strain ATCC 204508 / S288c) OX=559292 GN=HCR1 PE=1 SV=1	1	1	1	1	4.2	4.2	4.2	29.564	265	265	0	10.867	90217000	8201600	1				542	214	TRUE	224	317	365	365
Q12217;Q03856;P0CX69;P0CX68;P0CX67;P0CX66;P0CX65;P0CX60;P0CX59;P0C2I4;Q92393;Q12316;Q12088;Q04670;Q03855;Q03619;P0C2I2;Q12193;P0C2J0;O13535;Q12441;Q6Q5H1;Q04706;P0C2I8;Q99231;Q04711;P0C2J1;Q92392;Q12273	Q12217;Q03856;P0CX69;P0CX68;P0CX67;P0CX66;P0CX65;P0CX60;P0CX59;P0C2I4;Q92393;Q12316;Q12088;Q04670;Q03855;Q03619;P0C2I2;Q12193;P0C2J0;O13535;Q12441;Q6Q5H1;Q04706;P0C2I8;Q99231;Q04711;P0C2J1;Q92392;Q12273	5;5;5;5;5;5;5;5;5;5;5;5;5;5;5;5;5;5;5;5;4;4;4;4;4;4;4;3;3	1;1;1;1;1;1;1;1;1;1;1;1;1;1;1;1;1;1;1;1;1;0;0;0;1;0;0;0;0	1;1;1;1;1;1;1;1;1;1;1;1;1;1;1;1;1;1;1;1;1;0;0;0;1;0;0;0;0	Transposon Ty1-BR Gag polyprotein;Capsid protein;Gag-p4;Transposon Ty1-DR1 Gag polyprotein;Capsid protein;Gag-p4;Transposon Ty1-MR2 Gag polyprotein;Capsid protein;Gag-p4;Transposon Ty1-LR1 Gag polyprotein;Capsid protein;Gag-p4;Transposon Ty1-GR3 Gag polyprotein;Capsid protein;Gag-p4;Transposon Ty1-ER2 Gag polyprotein;Capsid protein;Gag-p4;Transposon Ty1-DR5 Gag polyprotein;Capsid protein;Gag-p4;T…	TY1A-BR;TY1A-DR1;TY1A-MR2;TY1A-LR1;TY1A-GR3;TY1A-ER2;TY1A-DR5;TY1A-PR2;TY1A-OR;TY1A-H;TY1B-OR;TY1B-GR3;TY1B-LR1;TY1B-MR2;TY1B-DR1;TY1B-ER2;TY1B-DR5;TY1B-BR;TY1B-PR2;TY1B-H;TY1A-DR3;TY1A-PR3;TY1A-ML1;TY1A-LR4;TY1B-DR3;TY1B-ML1;TY1B-PR3;TY1A-OL;TY1B-OL	sp|Q12217|YB12A_YEAST Transposon Ty1-BR Gag polyprotein OS=Saccharomyces cerevisiae (strain ATCC 204508 / S288c) OX=559292 GN=TY1A-BR PE=2 SV=1;sp|Q03856|YD11A_YEAST Transposon Ty1-DR1 Gag polyprotein OS=Saccharomyces cerevisiae (strain ATCC 204508 / S288c	29	5	1	1	19.5	5.5	5.5	49.067	440	440;440;440;440;440;440;440;440;440;478;1755;1755;1755;1755;1755;1755;1755;1756;1756;1793;440;440;440;440;1755;1755;1755;440;1755	0	9.3917	113990000	8142400	1				7	131;847;2077;2577;4022	False;False;False;True;False	137;871;2139;2658;4174	203;1322;3342;4170;6579	244;1560;4028;4977;7908	244;1560;4028;4977;7908
Q02892	Q02892	8	8	8	Nucleolar GTP-binding protein 1	NOG1	sp|Q02892|NOG1_YEAST Nucleolar GTP-binding protein 1 OS=Saccharomyces cerevisiae (strain ATCC 204508 / S288c) OX=559292 GN=NOG1 PE=1 SV=1	1	8	8	8	13.9	13.9	13.9	74.409	647	647	0	50.955	274140000	8063000	7				518	500;532;1126;1415;1704;2070;2829;3606	True;True;True;True;True;True;True;True	518;551;1156;1457;1752;2132;2933;3736	765;808;1769;2219;2708;3332;4567;5836	901;948;2194;2716;3301;4016;5462;6988	901;948;2194;2716;3301;4016;5462;6988
P25374	P25374	4	4	4	Cysteine desulfurase, mitochondrial	NFS1	sp|P25374|NFS1_YEAST Cysteine desulfurase, mitochondrial OS=Saccharomyces cerevisiae (strain ATCC 204508 / S288c) OX=559292 GN=NFS1 PE=1 SV=2	1	4	4	4	9.3	9.3	9.3	54.466	497	497	0	22.682	197320000	7892900	3				208	443;1021;1910;3188	True;True;True;True	460;1050;1962;3301	662;1585;3054;5127	771;1909;3716;6086	771;1909;3716;6086
Q06705	Q06705	6	6	6	Phosphatidylinositol transfer protein CSR1	CSR1	sp|Q06705|CSR1_YEAST Phosphatidylinositol transfer protein CSR1 OS=Saccharomyces cerevisiae (strain ATCC 204508 / S288c) OX=559292 GN=CSR1 PE=1 SV=1	1	6	6	6	16.2	16.2	16.2	47.462	408	408	0	42.618	153160000	7658100	6				554	185;398;1014;2228;2709;3549	True;True;True;True;True;True	195;415;1043;2291;2809;3676	284;592;1578;3558;4377;5722	331;696;1902;4285;5213;6837	331;696;1902;4285;5213;6837
P47006	P47006	1	1	1	DNA-directed RNA polymerase I subunit RPA34	RPA34	sp|P47006|RPA34_YEAST DNA-directed RNA polymerase I subunit RPA34 OS=Saccharomyces cerevisiae (strain ATCC 204508 / S288c) OX=559292 GN=RPA34 PE=1 SV=1	1	1	1	1	8.6	8.6	8.6	26.875	233	233	0.0052539	6.0493	83666000	7606000	0				437	3275	TRUE	3389	5296;5297	6308;6309	6309
Q07362	Q07362	3	3	3	Protein PBP4	PBP4	sp|Q07362|PBP4_YEAST Protein PBP4 OS=Saccharomyces cerevisiae (strain ATCC 204508 / S288c) OX=559292 GN=PBP4 PE=1 SV=1	1	3	3	3	21.1	21.1	21.1	19.881	185	185	0	32.94	83179000	7561800	3				556	1858;3550;4005	True;True;True	1910;3677;4157	2966;5723;6558	3624;6838;7887	3624;6838;7887
P21576	P21576	7	7	7	Vacuolar protein sorting-associated protein 1	VPS1	sp|P21576|VPS1_YEAST Vacuolar protein sorting-associated protein 1 OS=Saccharomyces cerevisiae (strain ATCC 204508 / S288c) OX=559292 GN=VPS1 PE=1 SV=2	1	7	7	7	10.2	10.2	10.2	78.736	704	704	0	49.85	331020000	7523100	7				189	777;2528;3054;3178;3561;3968;4194	True;True;True;True;True;True;True	799;2605;3162;3290;3688;4120;4351	1223;4104;4939;5115;5741;6504;6841	1456;4906;5877;6074;6858;7827;8221	1456;4906;5877;6074;6858;7827;8221
P21264	P21264	5	5	5	Phosphoribosylaminoimidazole carboxylase	ADE2	sp|P21264|PUR6_YEAST Phosphoribosylaminoimidazole carboxylase OS=Saccharomyces cerevisiae (strain ATCC 204508 / S288c) OX=559292 GN=ADE2 PE=1 SV=1	1	5	5	5	14	14	14	62.339	571	571	0	32.313	253450000	7454500	5				187	506;749;1159;1265;3714	True;True;True;True;True	524;771;1189;1301;3849	774;1189;1820;1966;6042	910;1416;2253;2415;7263	910;1416;2253;2415;7263
Q04062	Q04062	4	4	4	26S proteasome regulatory subunit RPN9	RPN9	sp|Q04062|RPN9_YEAST 26S proteasome regulatory subunit RPN9 OS=Saccharomyces cerevisiae (strain ATCC 204508 / S288c) OX=559292 GN=RPN9 PE=1 SV=1	1	4	4	4	9.4	9.4	9.4	45.782	393	393	0	23.26	156270000	7441600	4				533	167;1606;2534;2615	True;True;True;True	174;1651;2611;2703	251;2558;4114;4228	294;3124;4917;5039	294;3124;4917;5039
P38961	P38961	1	1	1	25S rRNA (adenine(645)-N(1))-methyltransferase	RRP8	sp|P38961|RRP8_YEAST 25S rRNA (adenine(645)-N(1))-methyltransferase OS=Saccharomyces cerevisiae (strain ATCC 204508 / S288c) OX=559292 GN=RRP8 PE=1 SV=2	1	1	1	1	1.8	1.8	1.8	45.985	392	392	0.0017921	6.1849	148040000	7402000	1				366	1773	TRUE	1822	2820	3458	3458
Q00764	Q00764	2	2	2	Alpha,alpha-trehalose-phosphate synthase [UDP-forming] 56 kDa subunit	TPS1	sp|Q00764|TPS1_YEAST Alpha,alpha-trehalose-phosphate synthase [UDP-forming] 56 kDa subunit OS=Saccharomyces cerevisiae (strain ATCC 204508 / S288c) OX=559292 GN=TPS1 PE=1 SV=2	1	2	2	2	6.3	6.3	6.3	56.147	495	495	0	12.752	145090000	7254500	2				504	1045;3415	True;True	1074;3538	1618;5523	1947;6581	1947;6581
Q12250	Q12250	4	4	4	26S proteasome regulatory subunit RPN5	RPN5	sp|Q12250|RPN5_YEAST 26S proteasome regulatory subunit RPN5 OS=Saccharomyces cerevisiae (strain ATCC 204508 / S288c) OX=559292 GN=RPN5 PE=1 SV=3	1	4	4	4	7.2	7.2	7.2	51.768	445	445	0	22.758	174550000	6981900	3				585	1386;1780;2177;3249	True;True;True;True	1428;1829;2240;3362	2177;2828;3482;5255	2664;3466;4183;6256	2664;3466;4183;6256
P29547	P29547	5	3	3	Elongation factor 1-gamma 1	CAM1	sp|P29547|EF1G1_YEAST Elongation factor 1-gamma 1 OS=Saccharomyces cerevisiae (strain ATCC 204508 / S288c) OX=559292 GN=CAM1 PE=1 SV=2	1	5	3	3	10.1	7.7	7.7	47.087	415	415	0	20.233	174170000	6966700	3				237	1420;3378;3379;4078;4165	True;False;False;True;True	1462;3499;3500;4231;4321	2224;5472;5473;6656;6796	2721;6523;6524;7995;8172	2721;6523;6524;7995;8172
Q04600	Q04600	3	3	3	Translation machinery-associated protein 64	TMA64	sp|Q04600|TMA64_YEAST Translation machinery-associated protein 64 OS=Saccharomyces cerevisiae (strain ATCC 204508 / S288c) OX=559292 GN=TMA64 PE=1 SV=1	1	3	3	3	7.3	7.3	7.3	63.991	565	565	0	25.383	185420000	6867400	2				538	242;1178;3999	True;True;True	252;1208;4151	361;1844;6551	417;2284;7880	417;2284;7880
P38314;P53172	P38314;P53172	2;1	2;1	2;1	Protein SDS24;Protein SDS23	SDS24;SDS23	sp|P38314|SDS24_YEAST Protein SDS24 OS=Saccharomyces cerevisiae (strain ATCC 204508 / S288c) OX=559292 GN=SDS24 PE=1 SV=1;sp|P53172|SDS23_YEAST Protein SDS23 OS=Saccharomyces cerevisiae (strain ATCC 204508 / S288c) OX=559292 GN=SDS23 PE=1 SV=2	2	2	2	2	5.5	5.5	5.5	57.187	527	527;527	0	14.205	149660000	6802800	1				332	2386;2482	True;True	2459;2558	3825;4017	4579;4795	4579;4795
P29468	P29468	5	5	5	Poly(A) polymerase	PAP1	sp|P29468|PAP_YEAST Poly(A) polymerase OS=Saccharomyces cerevisiae (strain ATCC 204508 / S288c) OX=559292 GN=PAP1 PE=1 SV=1	1	5	5	5	9.9	9.9	9.9	64.551	568	568	0	32.557	235360000	6724700	5				236	1055;1549;2217;3811;4010	True;True;True;True;True	1085;1593;2280;3955;4162	1646;2447;3545;6243;6564	2001;2980;4272;7527;7893	2001;2980;4272;7527;7893
Q12464	Q12464	4	4	4	RuvB-like protein 2	RVB2	sp|Q12464|RUVB2_YEAST RuvB-like protein 2 OS=Saccharomyces cerevisiae (strain ATCC 204508 / S288c) OX=559292 GN=RVB2 PE=1 SV=1	1	4	4	4	8.9	8.9	8.9	51.611	471	471	0	26.927	198680000	6622800	4				593	406;1048;3315;3490	True;True;True;True	423;1078;3431;3616	604;1636;5368;5627	708;1987;6401;6703	708;1987;6401;6703
Q06103	Q06103	4	4	4	26S proteasome regulatory subunit RPN7	RPN7	sp|Q06103|RPN7_YEAST 26S proteasome regulatory subunit RPN7 OS=Saccharomyces cerevisiae (strain ATCC 204508 / S288c) OX=559292 GN=RPN7 PE=1 SV=3	1	4	4	4	9.8	9.8	9.8	48.958	429	429	0	25.521	139740000	6351700	4				544	731;1510;1616;4086	True;True;True;True	753;1554;1661;4239	1159;2379;2568;6666	1380;2904;3134;8006	1380;2904;3134;8006
Q03503	Q03503	1	1	1	N-alpha-acetyltransferase 30	MAK3	sp|Q03503|NAA30_YEAST N-alpha-acetyltransferase 30 OS=Saccharomyces cerevisiae (strain ATCC 204508 / S288c) OX=559292 GN=MAK3 PE=1 SV=1	1	1	1	1	4.5	4.5	4.5	20.457	176	176	0.0053191	6.1001	63169000	6316900	1				524	2258	TRUE	2323	3615	4348	4348
P40348	P40348	4	4	4	Replication factor C subunit 2	RFC2	sp|P40348|RFC2_YEAST Replication factor C subunit 2 OS=Saccharomyces cerevisiae (strain ATCC 204508 / S288c) OX=559292 GN=RFC2 PE=1 SV=1	1	4	4	4	11	11	11	39.741	353	353	0	24.602	151550000	6314700	3				399	187;1171;1635;3177	True;True;True;True	197;1201;1680;3289	287;1835;2589;5114	334;2274;3155;6073	334;2274;3155;6073
P32835;P32836	P32835;P32836	2;2	2;2	2;2	GTP-binding nuclear protein GSP1/CNR1;GTP-binding nuclear protein GSP2/CNR2	GSP1;GSP2	sp|P32835|GSP1_YEAST GTP-binding nuclear protein GSP1/CNR1 OS=Saccharomyces cerevisiae (strain ATCC 204508 / S288c) OX=559292 GN=GSP1 PE=1 SV=1;sp|P32836|GSP2_YEAST GTP-binding nuclear protein GSP2/CNR2 OS=Saccharomyces cerevisiae (strain ATCC 204508 / S28	2	2	2	2	11	11	11	24.81	219	219;220	0	12.215	68823000	6256600	2				276	2760;3311	True;True	2862;3427	4446;5364	5287;6397	5287;6397
Q03835;P32642	Q03835;P32642	2;1	2;1	2;1	Monothiol glutaredoxin-3;Monothiol glutaredoxin-4	GRX3;GRX4	sp|Q03835|GLRX3_YEAST Monothiol glutaredoxin-3 OS=Saccharomyces cerevisiae (strain ATCC 204508 / S288c) OX=559292 GN=GRX3 PE=1 SV=2;sp|P32642|GLRX4_YEAST Monothiol glutaredoxin-4 OS=Saccharomyces cerevisiae (strain ATCC 204508 / S288c) OX=559292 GN=GRX4 PE	2	2	2	2	7.2	7.2	7.2	28.261	250	250;244	0	11.754	61279000	6127900	1				529	876;927	True;True	902;954	1367;1455	1631;1744	1631;1744
O13563-2;O13563	O13563-2;O13563	2;2	2;2	2;2	26S proteasome regulatory subunit RPN13	RPN13	sp|O13563-2|RPN13_YEAST Isoform 2 of 26S proteasome regulatory subunit RPN13 OS=Saccharomyces cerevisiae (strain ATCC 204508 / S288c) OX=559292 GN=RPN13;sp|O13563|RPN13_YEAST 26S proteasome regulatory subunit RPN13 OS=Saccharomyces cerevisiae (strain ATCC	2	2	2	2	12.3	12.3	12.3	17.684	154	154;156	0	15.258	60907000	6090700	2				8	1536;4167	True;True	1580;4323	2426;6800	2956;8178	2956;8178
P47064	P47064	2	2	2	AP-3 complex subunit sigma	APS3	sp|P47064|AP3S_YEAST AP-3 complex subunit sigma OS=Saccharomyces cerevisiae (strain ATCC 204508 / S288c) OX=559292 GN=APS3 PE=1 SV=1	1	2	2	2	11.3	11.3	11.3	21.938	194	194	0	12.68	36447000	6074400	2				439	1063;2321	True;True	1093;2388	1654;3720	2009;4465	2009;4465
P02992	P02992	2	2	2	Elongation factor Tu, mitochondrial	TUF1	sp|P02992|EFTU_YEAST Elongation factor Tu, mitochondrial OS=Saccharomyces cerevisiae (strain ATCC 204508 / S288c) OX=559292 GN=TUF1 PE=1 SV=1	1	2	2	2	4.6	4.6	4.6	47.972	437	437	0	15.282	138700000	5779200	2				36	1631;3704	True;True	1676;3838	2585;5995	3151;7163	3151;7163
Q06151	Q06151	3	3	3	m7GpppX diphosphatase	DCS1	sp|Q06151|DCPS_YEAST m7GpppX diphosphatase OS=Saccharomyces cerevisiae (strain ATCC 204508 / S288c) OX=559292 GN=DCS1 PE=1 SV=1	1	3	3	3	8.9	8.9	8.9	40.769	350	350	0	18.432	129450000	5628500	2				546	1194;2370;3545	True;True;True	1224;2438;3672	1862;3782;5710	2303;4530;6797	2303;4530;6797
P36149	P36149	2	2	2	Trafficking protein particle complex subunit BET3	BET3	sp|P36149|BET3_YEAST Trafficking protein particle complex subunit BET3 OS=Saccharomyces cerevisiae (strain ATCC 204508 / S288c) OX=559292 GN=BET3 PE=1 SV=1	1	2	2	2	8.3	8.3	8.3	22.129	193	193	0	10.627	67496000	5624600	1				313	246;2243	True;True	256;2308	366;3584	422;4311	422;4311
Q08962	Q08962	2	2	2	60S ribosome subunit biogenesis protein NIP7	NIP7	sp|Q08962|NIP7_YEAST 60S ribosome subunit biogenesis protein NIP7 OS=Saccharomyces cerevisiae (strain ATCC 204508 / S288c) OX=559292 GN=NIP7 PE=1 SV=1	1	2	2	2	13.8	13.8	13.8	20.38	181	181	0	16.572	72274000	5559600	2				570	2727;2864	True;True	2827;2969	4397;4623	5236;5526	5236;5526
P22134	P22134	1	1	1	DNA-3-methyladenine glycosylase	MAG1	sp|P22134|MAG_YEAST DNA-3-methyladenine glycosylase OS=Saccharomyces cerevisiae (strain ATCC 204508 / S288c) OX=559292 GN=MAG1 PE=1 SV=1	1	1	1	1	3	3	3	34.333	296	296	1	-2	104770000	5514200	1	+			192	2836	TRUE	2941	4581	5478	5478	88	231
Q06142	Q06142	4	4	4	Importin subunit beta-1	KAP95	sp|Q06142|IMB1_YEAST Importin subunit beta-1 OS=Saccharomyces cerevisiae (strain ATCC 204508 / S288c) OX=559292 GN=KAP95 PE=1 SV=1	1	4	4	4	4.8	4.8	4.8	94.775	861	861	0	24.033	152300000	5439400	2				545	838;1498;1627;1681	True;True;True;True	862;1542;1672;1728	1309;2363;2581;2660	1547;2888;3147;3250	1547;2888;3147;3250
P53731	P53731	1	1	1	Actin-related protein 2/3 complex subunit 2	ARC35	sp|P53731|ARPC2_YEAST Actin-related protein 2/3 complex subunit 2 OS=Saccharomyces cerevisiae (strain ATCC 204508 / S288c) OX=559292 GN=ARC35 PE=1 SV=1	1	1	1	1	2.9	2.9	2.9	39.566	342	342	0.005291	6.0806	81102000	5406800	0				486	3810	TRUE	3954	6242	7526	7526
Q04651	Q04651	1	1	1	ER-derived vesicles protein ERV41	ERV41	sp|Q04651|ERV41_YEAST ER-derived vesicles protein ERV41 OS=Saccharomyces cerevisiae (strain ATCC 204508 / S288c) OX=559292 GN=ERV41 PE=1 SV=1	1	1	1	1	2.8	2.8	2.8	40.705	352	352	0.0018149	6.2977	79243000	5282900	1				539	3991	TRUE	4143	6535	7859	7859
P25644	P25644	3	3	3	DNA topoisomerase 2-associated protein PAT1	PAT1	sp|P25644|PAT1_YEAST DNA topoisomerase 2-associated protein PAT1 OS=Saccharomyces cerevisiae (strain ATCC 204508 / S288c) OX=559292 GN=PAT1 PE=1 SV=4	1	3	3	3	6.3	6.3	6.3	88.51	796	796	0	26.49	194720000	5262600	3				216	944;1597;3484	True;True;True	971;1642;3609	1477;2542;5617	1768;3103;6693	1768;3103;6693
P53293	P53293	1	1	1	Uncharacterized protein YGR168C	YGR168C	sp|P53293|YG3W_YEAST Uncharacterized protein YGR168C OS=Saccharomyces cerevisiae (strain ATCC 204508 / S288c) OX=559292 GN=YGR168C PE=4 SV=1	1	1	1	1	1.9	1.9	1.9	44.3	376	376	0.0018416	6.5131	119030000	5175000	1				475	2324	TRUE	2391	3724	4469	4469
P53877	P53877	4	4	4	Pre-rRNA-processing protein IPI3	IPI3	sp|P53877|IPI3_YEAST Pre-rRNA-processing protein IPI3 OS=Saccharomyces cerevisiae (strain ATCC 204508 / S288c) OX=559292 GN=IPI3 PE=1 SV=1	1	4	4	4	6.7	6.7	6.7	61.772	555	555	0	24.558	160420000	5174900	3				492	2189;2387;3656;3813	True;True;True;True	2252;2460;3786;3957	3495;3826;5899;6252	4197;4580;7054;7541	4197;4580;7054;7541
P53617	P53617	3	3	3	Protein NRD1	NRD1	sp|P53617|NRD1_YEAST Protein NRD1 OS=Saccharomyces cerevisiae (strain ATCC 204508 / S288c) OX=559292 GN=NRD1 PE=1 SV=1	1	3	3	3	5.9	5.9	5.9	63.858	575	575	0	18.455	131920000	5073700	2				482	1607;2210;3596	True;True;True	1652;2273;3726	2559;3537;5802	3125;4264;6926	3125;4264;6926
P07262;P39708	P07262;P39708	3;2	3;2	3;2	NADP-specific glutamate dehydrogenase 1;NADP-specific glutamate dehydrogenase 2	GDH1;GDH3	sp|P07262|DHE4_YEAST NADP-specific glutamate dehydrogenase 1 OS=Saccharomyces cerevisiae (strain ATCC 204508 / S288c) OX=559292 GN=GDH1 PE=1 SV=2;sp|P39708|DHE5_YEAST NADP-specific glutamate dehydrogenase 2 OS=Saccharomyces cerevisiae (strain ATCC 204508 /	2	3	3	3	5.3	5.3	5.3	49.569	454	454;457	0	17.928	157060000	5066600	3				74	238;967;1486	True;True;True	248;994;1530	354;1511;2346	407;1802;2871	407;1802;2871
Q06697	Q06697	2	2	2	Cell division control protein 73	CDC73	sp|Q06697|CDC73_YEAST Cell division control protein 73 OS=Saccharomyces cerevisiae (strain ATCC 204508 / S288c) OX=559292 GN=CDC73 PE=1 SV=1	1	2	2	2	5.6	5.6	5.6	44.456	393	393	0	10.963	89293000	4960700	2				553	1106;1668	True;True	1136;1713	1731;1732;2640;2641	2146;2147;3229;3230	2147;3229
P23292;P23291	P23292;P23291	2;1	2;1	2;1	Casein kinase I homolog 2;Casein kinase I homolog 1	YCK2;YCK1	sp|P23292|KC12_YEAST Casein kinase I homolog 2 OS=Saccharomyces cerevisiae (strain ATCC 204508 / S288c) OX=559292 GN=YCK2 PE=1 SV=1;sp|P23291|KC11_YEAST Casein kinase I homolog 1 OS=Saccharomyces cerevisiae (strain ATCC 204508 / S288c) OX=559292 GN=YCK1 PE	2	2	2	2	4	4	4	62.078	546	546;538	0	13.818	113720000	4944100	2				198	2008;4234	True;True	2063;4391	3220;6920	3894;8324	3894;8324
P36036	P36036	1	1	1	RNA annealing protein YRA2	YRA2	sp|P36036|YRA2_YEAST RNA annealing protein YRA2 OS=Saccharomyces cerevisiae (strain ATCC 204508 / S288c) OX=559292 GN=YRA2 PE=1 SV=1	1	1	1	1	5.4	5.4	5.4	23.777	203	203	0.0052817	6.0798	49258000	4925800	1				307	2199	TRUE	2262	3506	4208	4208
P18759	P18759	5	5	5	Vesicular-fusion protein SEC18	SEC18	sp|P18759|SEC18_YEAST Vesicular-fusion protein SEC18 OS=Saccharomyces cerevisiae (strain ATCC 204508 / S288c) OX=559292 GN=SEC18 PE=1 SV=2	1	5	5	5	8.2	8.2	8.2	84.055	758	758	0	35.531	191680000	4914800	5				172	1016;1092;1203;2408;2519	True;True;True;True;True	1045;1122;1233;2482;2596	1580;1708;1871;3872;4085	1904;2084;2312;4636;4884	1904;2084;2312;4636;4884
P56628	P56628	3	1	1	60S ribosomal protein L22-B	RPL22B	sp|P56628|RL22B_YEAST 60S ribosomal protein L22-B OS=Saccharomyces cerevisiae (strain ATCC 204508 / S288c) OX=559292 GN=RPL22B PE=1 SV=2	1	3	1	1	35.2	23	23	13.826	122	122	0	15.846	24364000	4872900	2				499	2785;3766;4222	False;True;False	2889;3907;4379	4492;4493;6141;6142;6903	5366;5367;7379;7380;8299	5367;7379;8299
Q08977	Q08977	4	4	4	UPF0662 protein YPL260W	YPL260W	sp|Q08977|YP260_YEAST UPF0662 protein YPL260W OS=Saccharomyces cerevisiae (strain ATCC 204508 / S288c) OX=559292 GN=YPL260W PE=1 SV=1	1	4	4	4	8.7	8.7	8.7	62.779	551	551	0	24.728	131520000	4871100	4				573	1205;2580;3091;3982	True;True;True;True	1235;2661;3199;4134	1873;4174;4995;6523	2314;4981;5935;7846	2314;4981;5935;7846
Q04225	Q04225	5	5	5	Ribosome assembly protein RRB1	RRB1	sp|Q04225|RRB1_YEAST Ribosome assembly protein RRB1 OS=Saccharomyces cerevisiae (strain ATCC 204508 / S288c) OX=559292 GN=RRB1 PE=1 SV=1	1	5	5	5	10.4	10.4	10.4	57.261	511	511	0	30.274	97217000	4860900	3				535	88;326;1932;1985;3496	True;True;True;True;True	91;340;1984;2040;3622	139;485;3086;3183;5634	173;565;3748;3854;6710	173;565;3748;3854;6710
P20424	P20424	5	5	5	Signal recognition particle subunit SRP54	SRP54	sp|P20424|SRP54_YEAST Signal recognition particle subunit SRP54 OS=Saccharomyces cerevisiae (strain ATCC 204508 / S288c) OX=559292 GN=SRP54 PE=1 SV=2	1	5	5	5	14.8	14.8	14.8	59.624	541	541	0	33.245	150440000	4853000	4				178	1131;2126;2556;3630;4025	True;True;True;True;True	1161;2189;2633;3760;4177	1774;3412;4143;5867;6582	2199;4110;4949;7020;7911	2199;4110;4949;7020;7911
Q03178;P32478	Q03178;P32478	1;1	1;1	1;1	Cell wall mannoprotein PIR1;Cell wall mannoprotein HSP150	PIR1;HSP150	sp|Q03178|PIR1_YEAST Cell wall mannoprotein PIR1 OS=Saccharomyces cerevisiae (strain ATCC 204508 / S288c) OX=559292 GN=PIR1 PE=1 SV=1;sp|P32478|HS150_YEAST Cell wall mannoprotein HSP150 OS=Saccharomyces cerevisiae (strain ATCC 204508 / S288c) OX=559292 GN=	2	1	1	1	16.7	16.7	16.7	34.621	341	341;413	0	12.15	57858000	4821500	2				256	3686	TRUE	3820	5970;5971	7137;7138	7138
P19454	P19454	2	2	2	Casein kinase II subunit alpha	CKA2	sp|P19454|CSK22_YEAST Casein kinase II subunit alpha OS=Saccharomyces cerevisiae (strain ATCC 204508 / S288c) OX=559292 GN=CKA2 PE=1 SV=2	1	2	2	2	4.4	4.4	4.4	39.403	339	339	0	10.518	86085000	4782500	2				175	1475;3625	True;True	1519;3755	2331;5862	2855;7015	2855;7015
P00546;P17157	P00546	3;1	3;1	3;1	Cyclin-dependent kinase 1	CDC28	sp|P00546|CDK1_YEAST Cyclin-dependent kinase 1 OS=Saccharomyces cerevisiae (strain ATCC 204508 / S288c) OX=559292 GN=CDC28 PE=1 SV=1	2	3	3	3	11.7	11.7	11.7	34.061	298	298;305	0	16.128	105050000	4775000	3				17	188;1731;2195	True;True;True	198;1779;2258	288;2759;3502	335;3378;4204	335;3378;4204
Q08601	Q08601	2	2	2	Metacaspase-1	MCA1	sp|Q08601|MCA1_YEAST Metacaspase-1 OS=Saccharomyces cerevisiae (strain ATCC 204508 / S288c) OX=559292 GN=MCA1 PE=1 SV=2	1	2	2	2	4.4	4.4	4.4	47.982	432	432	0	11.521	66090000	4720700	2				564	24;249	True;True	24;259	41;369	66;425	66;425
P89886	P89886	1	1	1	Translation machinery-associated protein 20	TMA20	sp|P89886|TMA20_YEAST Translation machinery-associated protein 20 OS=Saccharomyces cerevisiae (strain ATCC 204508 / S288c) OX=559292 GN=TMA20 PE=1 SV=1	1	1	1	1	6.1	6.1	6.1	20.277	181	181	0	7.4356	41995000	4666100	1				503	1513	TRUE	1557	2383	2908	2908
P09938	P09938	2	2	2	Ribonucleoside-diphosphate reductase small chain 1	RNR2	sp|P09938|RIR2_YEAST Ribonucleoside-diphosphate reductase small chain 1 OS=Saccharomyces cerevisiae (strain ATCC 204508 / S288c) OX=559292 GN=RNR2 PE=1 SV=2	1	2	2	2	5.5	5.5	5.5	46.147	399	399	0	12.169	88066000	4635000	2				94	1;3719	True;True	1;3855	1;6050	1;7271	1;7271
P53742	P53742	4	4	4	Nucleolar GTP-binding protein 2	NOG2	sp|P53742|NOG2_YEAST Nucleolar GTP-binding protein 2 OS=Saccharomyces cerevisiae (strain ATCC 204508 / S288c) OX=559292 GN=NOG2 PE=1 SV=1	1	4	4	4	7.2	7.2	7.2	55.488	486	486	0	22.335	147160000	4598900	3				488	578;1278;3349;3864	True;True;True;True	597;1314;3468;4010	895;1982;5415;6337	1053;2433;6449;7640	1053;2433;6449;7640
P53145	P53145	4	4	4	Large subunit GTPase 1	LSG1	sp|P53145|LSG1_YEAST Large subunit GTPase 1 OS=Saccharomyces cerevisiae (strain ATCC 204508 / S288c) OX=559292 GN=LSG1 PE=1 SV=1	1	4	4	4	5.8	5.8	5.8	72.727	640	640	0	24.063	164870000	4579800	2				467	619;1033;1146;1839	True;True;True;True	639;1062;1176;1890	982;1601;1805;2933	1168;1926;2238;3590	1168;1926;2238;3590
P02829	P02829	23	2	2	ATP-dependent molecular chaperone HSP82	HSP82	sp|P02829|HSP82_YEAST ATP-dependent molecular chaperone HSP82 OS=Saccharomyces cerevisiae (strain ATCC 204508 / S288c) OX=559292 GN=HSP82 PE=1 SV=1	1	23	2	2	33.7	3.5	3.5	81.405	709	709	0	14.106	164520000	4569900	3				35	66;153;208;458;569;704;767;855;1324;1371;1617;2010;2163;2184;2185;2216;2925;2988;3219;3400;3532;3620;3621	False;False;True;False;False;False;False;False;False;False;False;False;True;False;False;False;False;False;False;False;False;False;False	67;159;218;475;588;725;789;879;1361;1412;1662;2065;2226;2247;2248;2279;3032;3095;3332;3521;3659;3750;3751	98;231;309;681;882;1121;1209;1330;2059;2148;2149;2569;3222;3459;3460;3461;3489;3490;3491;3543;3544;4722;4817;5204;5497;5498;5689;5856;5857;5858	130;131;272;356;791;1040;1340;1438;1568;2517;2633;2634;3135;3896;4158;4159;4160;4191;4192;4193;4270;4271;5631;5632;5741;6202;6549;6550;6775;7009;7010;7011	130;272;356;791;1040;1340;1438;1568;2517;2633;3135;3896;4158;4191;4193;4270;5632;5741;6202;6549;6775;7009;7010
Q06205	Q06205	1	1	1	FK506-binding protein 4	FPR4	sp|Q06205|FKBP4_YEAST FK506-binding protein 4 OS=Saccharomyces cerevisiae (strain ATCC 204508 / S288c) OX=559292 GN=FPR4 PE=1 SV=1	1	1	1	1	2.8	2.8	2.8	43.903	392	392	0	7.1346	40172000	4463500	1				548	2310	TRUE	2376	3706	4449	4449
P16474	P16474	5	4	4	78 kDa glucose-regulated protein homolog	KAR2	sp|P16474|BIP_YEAST Endoplasmic reticulum chaperone BiP OS=Saccharomyces cerevisiae (strain ATCC 204508 / S288c) OX=559292 GN=KAR2 PE=1 SV=1	1	5	4	4	8.5	6.7	6.7	74.467	682	682	0	28.331	145390000	4405800	4				161	431;1378;2028;2741;3154	False;True;True;True;True	448;1420;2086;2841;3266	639;640;2162;3260;4414;4415;5084	745;746;747;2648;3937;5253;5254;6038	747;2648;3937;5253;6038
Q12125	Q12125	3	3	3	Golgi to ER traffic protein 4	GET4	sp|Q12125|GET4_YEAST Golgi to ER traffic protein 4 OS=Saccharomyces cerevisiae (strain ATCC 204508 / S288c) OX=559292 GN=GET4 PE=1 SV=1	1	3	3	3	10.6	10.6	10.6	36.28	312	312	0	21.208	72893000	4287800	2				579	100;511;2640	True;True;True	103;529;2734	154;779;4264	190;915;5076	190;915;5076
P32608	P32608	3	3	3	Retrograde regulation protein 2	RTG2	sp|P32608|RTG2_YEAST Retrograde regulation protein 2 OS=Saccharomyces cerevisiae (strain ATCC 204508 / S288c) OX=559292 GN=RTG2 PE=1 SV=2	1	3	3	3	5.4	5.4	5.4	65.571	588	588	0	17.716	138600000	4200100	2				272	374;674;1557	True;True;True	388;695;1601	556;1068;2465	657;1280;3007	657;1280;3007
P36160	P36160	1	1	1	Ribosome biogenesis protein RPF2	RPF2	sp|P36160|RPF2_YEAST Ribosome biogenesis protein RPF2 OS=Saccharomyces cerevisiae (strain ATCC 204508 / S288c) OX=559292 GN=RPF2 PE=1 SV=1	1	1	1	1	2.6	2.6	2.6	39.598	344	344	0.0068966	5.8507	50054000	4171200	1				314	1525	TRUE	1569	2401	2928	2928
P38759	P38759	1	1	1	Vacuolar protein sorting-associated protein 29	VPS29	sp|P38759|VPS29_YEAST Vacuolar protein sorting-associated protein 29 OS=Saccharomyces cerevisiae (strain ATCC 204508 / S288c) OX=559292 GN=VPS29 PE=1 SV=1	1	1	1	1	3.9	3.9	3.9	31.012	282	282	0	7.4854	56370000	4026400	1				349	2669	TRUE	2764	4302	5114	5114
P22217	P22217	3	1	1	Thioredoxin-1	TRX1	sp|P22217|TRX1_YEAST Thioredoxin-1 OS=Saccharomyces cerevisiae (strain ATCC 204508 / S288c) OX=559292 GN=TRX1 PE=1 SV=3	1	3	1	1	30.1	12.6	12.6	11.235	103	103	0	12.077	32167000	4020900	1				195	2592;3467;4052	False;True;False	2677;3592;4204	4193;5599;6622	5001;6673;7953	5001;6673;7953
P53883	P53883	5	5	5	Nucleolar protein 13	NOP13	sp|P53883|NOP13_YEAST Nucleolar protein 13 OS=Saccharomyces cerevisiae (strain ATCC 204508 / S288c) OX=559292 GN=NOP13 PE=1 SV=2	1	5	5	5	10.2	10.2	10.2	45.609	403	403	0	31.611	96496000	4020700	5				493	379;1107;1368;1906;4021	True;True;True;True;True	394;1137;1409;1958;4173	564;1733;2145;3049;6578	667;2148;2630;3711;7907	667;2148;2630;3711;7907
P38625	P38625	4	4	4	GMP synthase [glutamine-hydrolyzing]	GUA1	sp|P38625|GUAA_YEAST GMP synthase [glutamine-hydrolyzing] OS=Saccharomyces cerevisiae (strain ATCC 204508 / S288c) OX=559292 GN=GUA1 PE=1 SV=4	1	4	4	4	7.2	7.2	7.2	58.482	525	525	0	22.777	130960000	3968500	3				337	864;1740;1820;2361	True;True;True;True	890;1788;1870;2429	1348;2769;2890;3770	1609;3388;3536;4516	1609;3388;3536;4516
P41811	P41811	4	4	4	Coatomer subunit beta	SEC27	sp|P41811|COPB2_YEAST Coatomer subunit beta OS=Saccharomyces cerevisiae (strain ATCC 204508 / S288c) OX=559292 GN=SEC27 PE=1 SV=1	1	4	4	4	6.9	6.9	6.9	99.444	889	889	0	25.473	175890000	3908700	2				418	529;2121;2645;4037	True;True;True;True	548;2184;2739;4189	804;3407;4269;6597	944;4104;5081;7927	944;4104;5081;7927
P25342	P25342	3	3	3	Cell division control protein 10	CDC10	sp|P25342|CDC10_YEAST Cell division control protein 10 OS=Saccharomyces cerevisiae (strain ATCC 204508 / S288c) OX=559292 GN=CDC10 PE=1 SV=1	1	3	3	3	9.6	9.6	9.6	37.024	322	322	0	23.159	66038000	3884600	4				205	766;1751;3339	True;True;True	788;1800;3456	1208;2788;5400	1436;1437;3411;6434	1436;3411;6434
Q03862	Q03862	2	2	2	Probable metalloprotease ARX1	ARX1	sp|Q03862|ARX1_YEAST Probable metalloprotease ARX1 OS=Saccharomyces cerevisiae (strain ATCC 204508 / S288c) OX=559292 GN=ARX1 PE=1 SV=1	1	2	2	2	3.9	3.9	3.9	65.212	593	593	0	22.53	116070000	3869100	2				530	508;3453	True;True	526;3578	776;5576	912;6643	912;6643
Q12034	Q12034	2	2	2	Protein SLF1	SLF1	sp|Q12034|SLF1_YEAST Protein SLF1 OS=Saccharomyces cerevisiae (strain ATCC 204508 / S288c) OX=559292 GN=SLF1 PE=1 SV=1	1	2	2	2	6	6	6	50.942	447	447	0	13.177	88943000	3867100	2				576	2107;3363	True;True	2170;3484	3390;5436	4087;6472	4087;6472
P23638	P23638	1	1	1	Proteasome subunit alpha type-3	PRE9	sp|P23638|PSA3_YEAST Proteasome subunit alpha type-3 OS=Saccharomyces cerevisiae (strain ATCC 204508 / S288c) OX=559292 GN=PRE9 PE=1 SV=1	1	1	1	1	5	5	5	28.714	258	258	0.0052632	6.0521	53191000	3799400	1				201	1545	TRUE	1589	2442	2975	2975
P38629	P38629	2	2	2	Replication factor C subunit 3	RFC3	sp|P38629|RFC3_YEAST Replication factor C subunit 3 OS=Saccharomyces cerevisiae (strain ATCC 204508 / S288c) OX=559292 GN=RFC3 PE=1 SV=1	1	2	2	2	5.3	5.3	5.3	38.203	340	340	0	12.883	78691000	3747200	2				339	1468;3913	True;True	1512;4063	2318;6411	2840;7722	2840;7722
P38903	P38903	2	2	2	Serine/threonine-protein phosphatase 2A 56 kDa regulatory subunit delta isoform	RTS1	sp|P38903|2A5D_YEAST Serine/threonine-protein phosphatase 2A 56 kDa regulatory subunit delta isoform OS=Saccharomyces cerevisiae (strain ATCC 204508 / S288c) OX=559292 GN=RTS1 PE=1 SV=2	1	2	2	2	2.4	2.4	2.4	85.334	757	757	0	11.724	111900000	3730100	2				362	1718;3800	True;True	1766;3944	2742;6229	3359;7512	3359;7512
P14741	P14741	4	4	4	Translation initiation factor eIF-2B subunit alpha	GCN3	sp|P14741|EI2BA_YEAST Translation initiation factor eIF-2B subunit alpha OS=Saccharomyces cerevisiae (strain ATCC 204508 / S288c) OX=559292 GN=GCN3 PE=1 SV=1	1	4	4	4	14.1	14.1	14.1	34.025	305	305	0	25.25	59499000	3718700	3				150	99;367;2893;3141	True;True;True;True	102;381;2999;3253	153;543;4680;5068	189;641;5586;6022	189;641;5586;6022
P40327	P40327	1	1	1	26S protease regulatory subunit 4 homolog	RPT2	sp|P40327|PRS4_YEAST 26S proteasome regulatory subunit 4 homolog OS=Saccharomyces cerevisiae (strain ATCC 204508 / S288c) OX=559292 GN=RPT2 PE=1 SV=3	1	1	1	1	2.1	2.1	2.1	48.828	437	437	0.0051903	5.9523	86748000	3614500	1				397	1787	TRUE	1836	2836	3474	3474
Q12055	Q12055	1	1	1	Adenylate kinase isoenzyme 6 homolog FAP7	FAP7	sp|Q12055|KAD6_YEAST Adenylate kinase isoenzyme 6 homolog FAP7 OS=Saccharomyces cerevisiae (strain ATCC 204508 / S288c) OX=559292 GN=FAP7 PE=1 SV=1	1	1	1	1	4.6	4.6	4.6	22.723	197	197	0.0035778	6.1437	50344000	3596000	1				577	4300	TRUE	4459	7037	8452	8452
P31373	P31373	1	1	1	Cystathionine gamma-lyase	CYS3	sp|P31373|CYS3_YEAST Cystathionine gamma-lyase OS=Saccharomyces cerevisiae (strain ATCC 204508 / S288c) OX=559292 GN=CYS3 PE=1 SV=2	1	1	1	1	3.3	3.3	3.3	42.542	394	394	0	9.3746	57211000	3575700	1				238	2529	TRUE	2606	4105	4907	4907
P38779	P38779	2	2	2	Proteasome-interacting protein CIC1	CIC1	sp|P38779|CIC1_YEAST Proteasome-interacting protein CIC1 OS=Saccharomyces cerevisiae (strain ATCC 204508 / S288c) OX=559292 GN=CIC1 PE=1 SV=1	1	2	2	2	6.9	6.9	6.9	42.529	376	376	0	13.789	74503000	3547800	2				351	3362;4089	True;True	3483;4242	5434;5435;6674	6470;6471;8023	6470;8023
P36068	P36068	1	1	1	SWI5-dependent HO expression protein 2	SHE2	sp|P36068|SHE2_YEAST SWI5-dependent HO expression protein 2 OS=Saccharomyces cerevisiae (strain ATCC 204508 / S288c) OX=559292 GN=SHE2 PE=1 SV=1	1	1	1	1	4.1	4.1	4.1	28.251	246	246	0.0085763	5.8246	35279000	3527900	1				310	1018	TRUE	1047	1582	1906	1906
P53953	P53953	5	4	4	SED5-binding protein 2	SFB2	sp|P53953|SFB2_YEAST SED5-binding protein 2 OS=Saccharomyces cerevisiae (strain ATCC 204508 / S288c) OX=559292 GN=SFB2 PE=1 SV=1	1	5	4	4	6.7	5.4	5.4	98.942	876	876	0	26.025	140770000	3519200	4				496	798;822;2174;3343;3911	True;True;True;False;True	822;846;2237;3462;4061	1257;1288;3478;5407;6408	1491;1523;4178;6441;7718	1491;1523;4178;6441;7718
P18961	P18961	2	1	1	Serine/threonine-protein kinase YPK2/YKR2	YPK2	sp|P18961|YPK2_YEAST Serine/threonine-protein kinase YPK2/YKR2 OS=Saccharomyces cerevisiae (strain ATCC 204508 / S288c) OX=559292 GN=YPK2 PE=1 SV=1	1	2	1	1	3.2	1.3	1.3	76.663	677	677	0	7.9809	110740000	3460700	1				173	1720;2743	True;False	1768;2843	2744;4417	3361;5256	3361;5256
P09440	P09440	6	5	5	C-1-tetrahydrofolate synthase, mitochondrial;Methylenetetrahydrofolate dehydrogenase;Methenyltetrahydrofolate cyclohydrolase;Formyltetrahydrofolate synthetase	MIS1	sp|P09440|C1TM_YEAST C-1-tetrahydrofolate synthase, mitochondrial OS=Saccharomyces cerevisiae (strain ATCC 204508 / S288c) OX=559292 GN=MIS1 PE=1 SV=1	1	6	5	5	10.3	9.4	9.4	106.22	975	975	0	41.894	185240000	3430400	5				90	1736;1883;2653;3351;3685;4284	True;False;True;True;True;True	1784;1935;2747;3471;3819;4442	2765;3008;4280;4281;5419;5969;6997	3384;3668;5092;5093;6453;7136;8404	3384;3668;5092;6453;7136;8404
P40302	P40302	2	2	2	Proteasome subunit alpha type-6	PRE5	sp|P40302|PSA6_YEAST Proteasome subunit alpha type-6 OS=Saccharomyces cerevisiae (strain ATCC 204508 / S288c) OX=559292 GN=PRE5 PE=1 SV=1	1	2	2	2	9.4	9.4	9.4	25.604	234	234	0	15.426	58101000	3417700	2				396	2772;3588	True;True	2875;3718	4471;5793	5342;6916	5342;6916
P20081	P20081	1	1	1	FK506-binding protein 1	FPR1	sp|P20081|FKBP_YEAST FK506-binding protein 1 OS=Saccharomyces cerevisiae (strain ATCC 204508 / S288c) OX=559292 GN=FPR1 PE=1 SV=2	1	1	1	1	13.2	13.2	13.2	12.158	114	114	0	8.2296	27271000	3408900	1				177	1280	TRUE	1316	1984	2435	2435
P19358	P19358	9	2	2	S-adenosylmethionine synthase 2	SAM2	sp|P19358|METK2_YEAST S-adenosylmethionine synthase 2 OS=Saccharomyces cerevisiae (strain ATCC 204508 / S288c) OX=559292 GN=SAM2 PE=1 SV=3	1	9	2	2	32	5.2	5.2	42.255	384	384	0	12.404	67247000	3362300	2				174	482;540;1041;1611;2155;2372;2680;3529;3979	True;False;False;False;True;False;False;False;False	500;559;1070;1656;2218;2440;2441;2775;3656;4131	727;820;1609;2563;3447;3785;3786;4324;5686;6518;6519	840;961;1935;3129;4146;4533;4534;5137;6771;6772;7841;7842	840;961;1935;3129;4146;4534;5137;6772;7842	66	151
P32598	P32598	2	2	2	Serine/threonine-protein phosphatase PP1-2	GLC7	sp|P32598|PP12_YEAST Serine/threonine-protein phosphatase PP1-2 OS=Saccharomyces cerevisiae (strain ATCC 204508 / S288c) OX=559292 GN=GLC7 PE=1 SV=1	1	2	2	2	6.7	6.7	6.7	35.907	312	312	0	11.872	52901000	3306300	2				270	1812;2946	True;True	1862;3053	2880;4750	3526;5664	3526;5664
Q12377	Q12377	1	1	1	26S proteasome regulatory subunit RPN6	RPN6	sp|Q12377|RPN6_YEAST 26S proteasome regulatory subunit RPN6 OS=Saccharomyces cerevisiae (strain ATCC 204508 / S288c) OX=559292 GN=RPN6 PE=1 SV=3	1	1	1	1	2.3	2.3	2.3	49.773	434	434	0	6.8656	67508000	3214700	1				588	3269	TRUE	3382	5283	6284	6284
Q07953	Q07953	2	2	2	Ribosome maturation protein SDO1	SDO1	sp|Q07953|SDO1_YEAST Ribosome maturation protein SDO1 OS=Saccharomyces cerevisiae (strain ATCC 204508 / S288c) OX=559292 GN=SDO1 PE=1 SV=1	1	2	2	2	6.8	6.8	6.8	28.283	250	250	0	11.642	57556000	3197600	2				561	2844;2908	True;True	2949;3014	4590;4698	5487;5605	5487;5605
P09734	P09734	7	2	2	Tubulin alpha-3 chain	TUB3	sp|P09734|TBA3_YEAST Tubulin alpha-3 chain OS=Saccharomyces cerevisiae (strain ATCC 204508 / S288c) OX=559292 GN=TUB3 PE=1 SV=1	1	7	2	2	19.1	4	4	49.693	445	445	0	13.176	61735000	3086800	2				93	171;716;905;907;1129;1143;4230	False;True;False;False;False;False;True	178;737;931;933;1159;1173;4387	257;1136;1411;1413;1772;1802;6915	301;1356;1692;1694;2197;2234;8319	301;1356;1692;1694;2197;2234;8319
P07991	P07991	3	3	3	Ornithine aminotransferase	CAR2	sp|P07991|OAT_YEAST Ornithine aminotransferase OS=Saccharomyces cerevisiae (strain ATCC 204508 / S288c) OX=559292 GN=CAR2 PE=1 SV=2	1	3	3	3	8.5	8.5	8.5	46.085	424	424	0	16.935	73663000	3069300	3				85	28;3477;3746	True;True;True	28;3602;3887	45;5610;6104	71;6686;7332	71;6686;7332
P21304	P21304	2	2	2	Periodic tryptophan protein 1	PWP1	sp|P21304|PWP1_YEAST Periodic tryptophan protein 1 OS=Saccharomyces cerevisiae (strain ATCC 204508 / S288c) OX=559292 GN=PWP1 PE=1 SV=1	1	2	2	2	4.7	4.7	4.7	63.803	576	576	0	19.795	85267000	3045300	2				188	2532;3524	True;True	2609;3651	4112;5679	4915;6764	4915;6764
P34160	P34160	3	3	3	Nuclear cap-binding protein complex subunit 1	STO1	sp|P34160|NCBP1_YEAST Nuclear cap-binding protein complex subunit 1 OS=Saccharomyces cerevisiae (strain ATCC 204508 / S288c) OX=559292 GN=STO1 PE=1 SV=2	1	3	3	3	2.9	2.9	2.9	100.02	861	861	0	20.326	135900000	3020000	3				292	3571;3689;4067	True;True;True	3698;3823;4219	5756;5974;6640	6874;7141;7976	6874;7141;7976
P00927	P00927	2	2	2	Threonine dehydratase, mitochondrial	ILV1	sp|P00927|THDH_YEAST Threonine dehydratase, mitochondrial OS=Saccharomyces cerevisiae (strain ATCC 204508 / S288c) OX=559292 GN=ILV1 PE=1 SV=2	1	2	2	2	4.5	4.5	4.5	63.83	576	576	0	11.703	102890000	2939600	2				24	1596;4225	True;True	1641;4382	2541;6910	3102;8314	3102;8314
P17709	P17709	2	2	2	Glucokinase-1	GLK1	sp|P17709|HXKG_YEAST Glucokinase-1 OS=Saccharomyces cerevisiae (strain ATCC 204508 / S288c) OX=559292 GN=GLK1 PE=1 SV=1	1	2	2	2	4.4	4.4	4.4	55.377	500	500	0	14.177	70511000	2938000	2				171	830;3993	True;True	854;4145	1300;6537	1535;7861	1535;7861
P33298	P33298	3	2	2	26S protease regulatory subunit 6B homolog	RPT3	sp|P33298|PRS6B_YEAST 26S proteasome regulatory subunit 6B homolog OS=Saccharomyces cerevisiae (strain ATCC 204508 / S288c) OX=559292 GN=RPT3 PE=1 SV=2	1	3	2	2	7.7	4.9	4.9	47.893	428	428	0	11.419	67484000	2934100	2				283	1312;2245;2573	False;True;True	1349;2310;2652	2037;3586;4163	2495;4313;4970	2495;4313;4970
P38697	P38697	6	2	2	Inosine-5-monophosphate dehydrogenase 2	IMD2	sp|P38697|IMDH2_YEAST Inosine-5-monophosphate dehydrogenase 2 OS=Saccharomyces cerevisiae (strain ATCC 204508 / S288c) OX=559292 GN=IMD2 PE=1 SV=1	1	6	2	2	14.3	4.4	4.4	56.529	523	523	0	13.231	59468000	2831800	2				342	800;818;1221;2350;2787;3466	False;True;False;True;False;False	824;842;1253;1254;2417;2891;3591	1259;1284;1898;1899;3757;4496;5598	1493;1519;2342;2343;4503;5370;5371;6672	1493;1519;2343;4503;5370;6672	113	424
P53297	P53297	6	6	6	PAB1-binding protein 1	PBP1	sp|P53297|PBP1_YEAST PAB1-binding protein 1 OS=Saccharomyces cerevisiae (strain ATCC 204508 / S288c) OX=559292 GN=PBP1 PE=1 SV=1	1	6	6	6	9.3	9.3	9.3	78.78	722	722	0	33.919	92338000	2798100	4				477	1006;1697;2710;3069;3185;3728	True;True;True;True;True;True	1035;1744;2810;3177;3298;3866	1569;2682;4378;4961;5124;6066	1893;3274;5214;5899;6083;7287	1893;3274;5214;5899;6083;7287
P32770	P32770	1	1	1	Asparagine-rich protein	NRP1	sp|P32770|NRP1_YEAST Asparagine-rich protein OS=Saccharomyces cerevisiae (strain ATCC 204508 / S288c) OX=559292 GN=NRP1 PE=1 SV=2	1	1	1	1	1.5	1.5	1.5	79.298	719	719	0.0085179	5.7775	78039000	2787100	1				275	3257	TRUE	3370	5266	6267	6267
Q08723	Q08723	2	2	2	26S proteasome regulatory subunit RPN8	RPN8	sp|Q08723|RPN8_YEAST 26S proteasome regulatory subunit RPN8 OS=Saccharomyces cerevisiae (strain ATCC 204508 / S288c) OX=559292 GN=RPN8 PE=1 SV=3	1	2	2	2	5.9	5.9	5.9	38.312	338	338	0	11.245	52870000	2782600	2				567	550;2250	True;True	569;2315	832;3592	973;4321	973;4321
P20484	P20484	2	2	2	Protein MAK11	MAK11	sp|P20484|MAK11_YEAST Protein MAK11 OS=Saccharomyces cerevisiae (strain ATCC 204508 / S288c) OX=559292 GN=MAK11 PE=1 SV=2	1	2	2	2	6.3	6.3	6.3	47.29	414	414	0	18.069	58270000	2774800	1				184	1062;2537	True;True	1092;2614	1653;4117	2008;4920	2008;4920
P40531	P40531	2	2	2	Protein GVP36	GVP36	sp|P40531|GVP36_YEAST Protein GVP36 OS=Saccharomyces cerevisiae (strain ATCC 204508 / S288c) OX=559292 GN=GVP36 PE=1 SV=1	1	2	2	2	4.6	4.6	4.6	36.67	326	326	0	10.742	49796000	2766500	2				408	2445;3609	True;True	2519;3739	3937;5839	4707;6992	4707;6992
P29055	P29055	2	2	2	Transcription initiation factor IIB	SUA7	sp|P29055|TF2B_YEAST Transcription initiation factor IIB OS=Saccharomyces cerevisiae (strain ATCC 204508 / S288c) OX=559292 GN=SUA7 PE=1 SV=1	1	2	2	2	5.5	5.5	5.5	38.2	345	345	0	11.376	41131000	2742100	2				233	710;1560	True;True	731;1604	1128;2468	1348;3011	1348;3011
Q05029	Q05029	2	2	2	Protein BCH1	BCH1	sp|Q05029|BCH1_YEAST Protein BCH1 OS=Saccharomyces cerevisiae (strain ATCC 204508 / S288c) OX=559292 GN=BCH1 PE=1 SV=1	1	2	2	2	2.3	2.3	2.3	82.048	724	724	0	10.769	84818000	2736100	1				540	86;3377	True;True	89;3498	137;5471	171;6522	171;6522
P54730	P54730	2	2	2	UBX domain-containing protein 4	UBX4	sp|P54730|UBX4_YEAST UBX domain-containing protein 4 OS=Saccharomyces cerevisiae (strain ATCC 204508 / S288c) OX=559292 GN=UBX4 PE=1 SV=1	1	2	2	2	5.5	5.5	5.5	46.964	416	416	0	11.175	62481000	2716600	2				498	165;3308	True;True	172;3424	249;5361	292;6394	292;6394
Q06160	Q06160	1	1	1	Protein SPH1	SPH1	sp|Q06160|SPH1_YEAST Protein SPH1 OS=Saccharomyces cerevisiae (strain ATCC 204508 / S288c) OX=559292 GN=SPH1 PE=1 SV=2	1	1	1	1	1.5	1.5	1.5	74.006	661	661	0.0051993	5.9573	84031000	2710700	1				547	2183	TRUE	2246	3488	4190	4190
P41819	P41819	1	1	1	Dimethyladenosine transferase	DIM1	sp|P41819|DIM1_YEAST Dimethyladenosine transferase OS=Saccharomyces cerevisiae (strain ATCC 204508 / S288c) OX=559292 GN=DIM1 PE=3 SV=1	1	1	1	1	6.9	6.9	6.9	35.95	318	318	0.0018692	6.7036	53826000	2563200	1				419	292	TRUE	303	425	487	487
P40518	P40518	1	1	1	Actin-related protein 2/3 complex subunit 5	ARC15	sp|P40518|ARPC5_YEAST Actin-related protein 2/3 complex subunit 5 OS=Saccharomyces cerevisiae (strain ATCC 204508 / S288c) OX=559292 GN=ARC15 PE=1 SV=1	1	1	1	1	6.5	6.5	6.5	17.134	154	154	0	7.3794	22704000	2522600	1				406	3409	TRUE	3532	5517	6575	6575
P26754	P26754	1	1	1	Replication factor A protein 2	RFA2	sp|P26754|RFA2_YEAST Replication factor A protein 2 OS=Saccharomyces cerevisiae (strain ATCC 204508 / S288c) OX=559292 GN=RFA2 PE=1 SV=1	1	1	1	1	8.4	8.4	8.4	29.936	273	273	0	9.0174	34833000	2488100	1				219	2732	TRUE	2832	4402	5241	5241
P39101	P39101	4	4	4	Protein CAJ1	CAJ1	sp|P39101|CAJ1_YEAST Protein CAJ1 OS=Saccharomyces cerevisiae (strain ATCC 204508 / S288c) OX=559292 GN=CAJ1 PE=1 SV=1	1	4	4	4	9.7	9.7	9.7	44.854	391	391	0	27.065	53559000	2434500	4				373	244;248;1355;1836	True;True;True;True	254;258;1394;1886	363;364;368;2123;2924	419;420;424;2606;3581	419;424;2606;3581
P53859	P53859	2	2	2	Exosome complex component CSL4	CSL4	sp|P53859|CSL4_YEAST Exosome complex component CSL4 OS=Saccharomyces cerevisiae (strain ATCC 204508 / S288c) OX=559292 GN=CSL4 PE=1 SV=1	1	2	2	2	8.9	8.9	8.9	31.583	292	292	0	13.262	36306000	2420400	2				490	2722;3591	True;True	2822;3721	4391;5796;5797	5229;6919;6920	5229;6919
P41338	P41338	1	1	1	Acetyl-CoA acetyltransferase	ERG10	sp|P41338|THIL_YEAST Acetyl-CoA acetyltransferase OS=Saccharomyces cerevisiae (strain ATCC 204508 / S288c) OX=559292 GN=ERG10 PE=1 SV=3	1	1	1	1	2.8	2.8	2.8	41.728	398	398	0.0018116	6.2858	47130000	2356500	1				415	3473	TRUE	3598	5606	6682	6682
P21954	P21954	2	2	2	Isocitrate dehydrogenase [NADP], mitochondrial	IDP1	sp|P21954|IDHP_YEAST Isocitrate dehydrogenase [NADP], mitochondrial OS=Saccharomyces cerevisiae (strain ATCC 204508 / S288c) OX=559292 GN=IDP1 PE=1 SV=1	1	2	2	2	4.2	4.2	4.2	48.19	428	428	0	10.656	53503000	2326200	1				191	4103;4298	True;True	4256;4457	6692;7034	8042;8449	8042;8449
P40016	P40016	2	2	2	26S proteasome regulatory subunit RPN3	RPN3	sp|P40016|RPN3_YEAST 26S proteasome regulatory subunit RPN3 OS=Saccharomyces cerevisiae (strain ATCC 204508 / S288c) OX=559292 GN=RPN3 PE=1 SV=5	1	2	2	2	7.1	7.1	7.1	60.392	523	523	0	21.336	66041000	2277300	2				387	328;3344	True;True	342;3463	487;5408	567;6442	567;6442
Q07897	Q07897	1	1	1	Protein CMS1	CMS1	sp|Q07897|CMS1_YEAST Protein CMS1 OS=Saccharomyces cerevisiae (strain ATCC 204508 / S288c) OX=559292 GN=CMS1 PE=1 SV=1	1	1	1	1	3.4	3.4	3.4	33.394	291	291	0.0018797	6.7654	38313000	2253700	1				560	1593	TRUE	1638	2538	3099	3099
P38351	P38351	3	3	3	RNA polymerase II-associated protein 1	PAF1	sp|P38351|PAF1_YEAST RNA polymerase II-associated protein 1 OS=Saccharomyces cerevisiae (strain ATCC 204508 / S288c) OX=559292 GN=PAF1 PE=1 SV=1	1	3	3	3	6.5	6.5	6.5	51.8	445	445	0	16.72	51791000	2251800	3				334	2351;3486;3939	True;True;True	2418;3611;4091	3758;5619;6452	4504;6695;7766	4504;6695;7766
P32263	P32263	1	1	1	Pyrroline-5-carboxylate reductase	PRO3	sp|P32263|P5CR_YEAST Pyrroline-5-carboxylate reductase OS=Saccharomyces cerevisiae (strain ATCC 204508 / S288c) OX=559292 GN=PRO3 PE=1 SV=1	1	1	1	1	5.6	5.6	5.6	30.131	286	286	0	13.042	37112000	2183100	1				243	4193	TRUE	4350	6840	8220	8220
P43621	P43621	2	2	2	Coatomer subunit delta	RET2	sp|P43621|COPD_YEAST Coatomer subunit delta OS=Saccharomyces cerevisiae (strain ATCC 204508 / S288c) OX=559292 GN=RET2 PE=1 SV=3	1	2	2	2	4	4	4	60.627	546	546	0	13.364	40684000	2141300	1				431	483;1683	True;True	501;1730	728;2662	841;3252	841;3252
P53261	P53261	1	1	1	Pescadillo homolog	NOP7	sp|P53261|PESC_YEAST Pescadillo homolog OS=Saccharomyces cerevisiae (strain ATCC 204508 / S288c) OX=559292 GN=NOP7 PE=1 SV=1	1	1	1	1	2	2	2	69.876	605	605	0.0018587	6.6226	63774000	2125800	2				474	4018	TRUE	4170	6574;6575	7903;7904	7904
P47077	P47077	3	3	3	Nucleolar protein 9	NOP9	sp|P47077|NOP9_YEAST Nucleolar protein 9 OS=Saccharomyces cerevisiae (strain ATCC 204508 / S288c) OX=559292 GN=NOP9 PE=1 SV=1	1	3	3	3	4.7	4.7	4.7	77.721	666	666	0	17.707	80547000	2119600	3				440	992;2319;3130	True;True;True	1020;2386;3240	1549;3718;5046	1871;4462;5991	1871;4462;5991
P38234	P38234	2	2	2	Protein RFS1	RFS1	sp|P38234|RFS1_YEAST Protein RFS1 OS=Saccharomyces cerevisiae (strain ATCC 204508 / S288c) OX=559292 GN=RFS1 PE=1 SV=1	1	2	2	2	12.4	12.4	12.4	22.921	210	210	0	13.008	24940000	2078300	2				329	3174;3497	True;True	3286;3623	5110;5635	6069;6711	6069;6711
P36086	P36086	2	2	2	Uncharacterized oxidoreductase YKL071W	YKL071W	sp|P36086|YKH1_YEAST Uncharacterized oxidoreductase YKL071W OS=Saccharomyces cerevisiae (strain ATCC 204508 / S288c) OX=559292 GN=YKL071W PE=1 SV=1	1	2	2	2	9	9	9	28.039	256	256	0	12.986	35085000	2063800	2				311	1156;1659	True;True	1186;1704	1816;2624	2249;3197	2249;3197
P13298	P13298	1	1	1	Orotate phosphoribosyltransferase 1	URA5	sp|P13298|PYRE_YEAST Orotate phosphoribosyltransferase 1 OS=Saccharomyces cerevisiae (strain ATCC 204508 / S288c) OX=559292 GN=URA5 PE=1 SV=2	1	1	1	1	4	4	4	24.664	226	226	1	-2	30618000	2041200	1	+			144	2843	TRUE	2948	4589	5486	5486	72	4
P33309	P33309	1	1	1	Protein DOM34	DOM34	sp|P33309|DOM34_YEAST Protein DOM34 OS=Saccharomyces cerevisiae (strain ATCC 204508 / S288c) OX=559292 GN=DOM34 PE=1 SV=2	1	1	1	1	3.9	3.9	3.9	44.057	386	386	0	9.7363	39257000	1962800	1				287	11	TRUE	11	22	42	42
P00937	P00937	2	2	2	Multifunctional tryptophan biosynthesis protein;Anthranilate synthase component 2;Indole-3-glycerol phosphate synthase	TRP3	sp|P00937|TRPG_YEAST Multifunctional tryptophan biosynthesis protein OS=Saccharomyces cerevisiae (strain ATCC 204508 / S288c) OX=559292 GN=TRP3 PE=1 SV=2	1	2	2	2	4.8	4.8	4.8	53.489	484	484	0	11.801	49372000	1898900	2				26	2097;3407	True;True	2160;3530	3378;5515	4072;6573	4072;6573
Q12485;Q12085;P47099;P0CX76;P0CX75;P0CX74;Q12269;Q12141;Q03434;P47100;P47098;P0C2I6	Q12485;Q12085;P47099;P0CX76;P0CX75;P0CX74;Q12269;Q12141;Q03434;P47100;P47098;P0C2I6	5;5;5;5;5;5;5;5;5;5;5;5	1;1;1;1;1;1;1;1;1;1;1;1	1;1;1;1;1;1;1;1;1;1;1;1	Transposon Ty1-GR2 Gag polyprotein;Capsid protein;Gag-p4;Transposon Ty1-GR1 Gag polyprotein;Capsid protein;Gag-p4;Transposon Ty1-JR2 Gag polyprotein;Capsid protein;Gag-p4;Transposon Ty1-ML2 Gag polyprotein;Capsid protein;Gag-p4;Transposon Ty1-LR3 Gag polyprotein;Capsid protein;Gag-p4;Transposon Ty1-JR1 Gag polyprotein;Capsid protein;Gag-p4;Transposon Ty1-GR2 Gag-Pol polyprotein;Capsid protein;Ty1…	TY1A-GR2;TY1A-GR1;TY1A-JR2;TY1A-ML2;TY1A-LR3;TY1A-JR1;TY1B-GR2;TY1B-GR1;TY1B-ML2;TY1B-JR2;TY1B-JR1;TY1B-LR3	sp|Q12485|YG12A_YEAST Transposon Ty1-GR2 Gag polyprotein OS=Saccharomyces cerevisiae (strain ATCC 204508 / S288c) OX=559292 GN=TY1A-GR2 PE=2 SV=1;sp|Q12085|YG11A_YEAST Transposon Ty1-GR1 Gag polyprotein OS=Saccharomyces cerevisiae (strain ATCC 204508 / S28	12	5	1	1	19.5	5.5	5.5	49.034	440	440;440;440;440;440;440;1755;1755;1755;1755;1755;1755	0	8.7978	26248000	1874900	1				101	131;847;2077;2578;4022	False;False;False;True;False	137;871;2139;2659;4174	203;1322;3342;4171;6579	244;1560;4028;4978;7908	244;1560;4028;4978;7908
P07244	P07244	3	3	3	Bifunctional purine biosynthetic protein ADE5,7;Phosphoribosylamine--glycine ligase;Phosphoribosylformylglycinamidine cyclo-ligase	ADE5,7	sp|P07244|PUR2_YEAST Bifunctional purine biosynthetic protein ADE5,7 OS=Saccharomyces cerevisiae (strain ATCC 204508 / S288c) OX=559292 GN=ADE5,7 PE=1 SV=1	1	3	3	3	5.7	5.7	5.7	86.067	802	802	0	24.23	74609000	1865200	3				70	2322;3858;3922	True;True;True	2389;4004;4072	3721;6331;6421	4466;7633;7732	4466;7633;7732
P38249	P38249	5	5	5	Eukaryotic translation initiation factor 3 subunit A	RPG1	sp|P38249|EIF3A_YEAST Eukaryotic translation initiation factor 3 subunit A OS=Saccharomyces cerevisiae (strain ATCC 204508 / S288c) OX=559292 GN=RPG1 PE=1 SV=1	1	5	5	5	5	5	5	110.34	964	964	0	27.245	111030000	1850600	3				330	378;548;955;3023;3203	True;True;True;True;True	393;567;982;3130;3316	563;830;1491;4893;5185	666;971;1782;5827;6183	666;971;1782;5827;6183
P05694	P05694	2	2	2	5-methyltetrahydropteroyltriglutamate--homocysteine methyltransferase	MET6	sp|P05694|METE_YEAST 5-methyltetrahydropteroyltriglutamate--homocysteine methyltransferase OS=Saccharomyces cerevisiae (strain ATCC 204508 / S288c) OX=559292 GN=MET6 PE=1 SV=4	1	2	2	2	2.3	2.3	2.3	85.859	767	767	0	11.717	78584000	1827500	2				49	1774;3976	True;True	1823;4128	2821;6513	3459;7836	3459;7836
P38627	P38627	5	2	2	CTP synthase 2	URA8	sp|P38627|URA8_YEAST CTP synthase 2 OS=Saccharomyces cerevisiae (strain ATCC 204508 / S288c) OX=559292 GN=URA8 PE=1 SV=4	1	5	2	2	13	5.9	5.9	64.51	578	578	0	14.902	60084000	1820700	2				338	787;1424;2461;3726;4290	False;False;True;True;False	811;1466;2535;3864;4449	1239;2229;2230;3962;6064;7005	1473;2726;2727;4734;7285;8413	1473;2726;4734;7285;8413
P04801	P04801	2	2	2	Threonine--tRNA ligase, cytoplasmic	THS1	sp|P04801|SYTC_YEAST Threonine--tRNA ligase, cytoplasmic OS=Saccharomyces cerevisiae (strain ATCC 204508 / S288c) OX=559292 GN=THS1 PE=1 SV=2	1	2	2	2	3.1	3.1	3.1	84.519	734	734	0	14.99	66862000	1759500	2				43	1815;3108	True;True	1865;3216	2883;5016	3529;5958	3529;5958
P46669	P46669	1	1	1	DNA-directed RNA polymerase I subunit RPA43	RPA43	sp|P46669|RPA43_YEAST DNA-directed RNA polymerase I subunit RPA43 OS=Saccharomyces cerevisiae (strain ATCC 204508 / S288c) OX=559292 GN=RPA43 PE=1 SV=2	1	1	1	1	2.8	2.8	2.8	36.224	326	326	0	7.1698	24165000	1726100	1				433	2899	TRUE	3005	4687	5593	5593
P37303	P37303	1	1	1	Low specificity L-threonine aldolase	GLY1	sp|P37303|GLY1_YEAST Low specificity L-threonine aldolase OS=Saccharomyces cerevisiae (strain ATCC 204508 / S288c) OX=559292 GN=GLY1 PE=1 SV=2	1	1	1	1	4.1	4.1	4.1	42.815	387	387	0.0018657	6.7003	37748000	1715800	1				317	3199	TRUE	3312	5180	6178	6178
P38768	P38768	1	1	1	Protein interacting with Hsp90 1	PIH1	sp|P38768|PIH1_YEAST Protein interacting with Hsp90 1 OS=Saccharomyces cerevisiae (strain ATCC 204508 / S288c) OX=559292 GN=PIH1 PE=1 SV=1	1	1	1	1	2.6	2.6	2.6	39.519	344	344	0.0052174	5.9979	30540000	1696700	1				350	42	TRUE	42	61	88	88
P32074	P32074	5	5	5	Coatomer subunit gamma	SEC21	sp|P32074|COPG_YEAST Coatomer subunit gamma OS=Saccharomyces cerevisiae (strain ATCC 204508 / S288c) OX=559292 GN=SEC21 PE=1 SV=2	1	5	5	5	6	6	6	104.83	935	935	0	30.561	81728000	1667900	5				242	340;1369;1467;2730;4170	True;True;True;True;True	354;1410;1511;2830;4326	503;2146;2317;4400;6803	583;2631;2839;5239;8181	583;2631;2839;5239;8181
P07283	P07283	1	1	1	Phosphomannomutase	SEC53	sp|P07283|PMM_YEAST Phosphomannomutase OS=Saccharomyces cerevisiae (strain ATCC 204508 / S288c) OX=559292 GN=SEC53 PE=1 SV=1	1	1	1	1	2.8	2.8	2.8	29.063	254	254	0.0018622	6.6662	28122000	1654200	1				79	2122	TRUE	2185	3408	4105	4105
P13393	P13393	1	1	1	TATA-box-binding protein	SPT15	sp|P13393|TBP_YEAST TATA-box-binding protein OS=Saccharomyces cerevisiae (strain ATCC 204508 / S288c) OX=559292 GN=SPT15 PE=1 SV=3	1	1	1	1	4.2	4.2	4.2	27.003	240	240	0	6.864	24784000	1652200	1				145	3687	TRUE	3821	5972	7139	7139
Q12453	Q12453	2	2	2	Cytoplasmic export protein 1	CEX1	sp|Q12453|CEX1_YEAST Cytoplasmic export protein 1 OS=Saccharomyces cerevisiae (strain ATCC 204508 / S288c) OX=559292 GN=CEX1 PE=1 SV=1	1	2	2	2	2.9	2.9	2.9	84.768	761	761	0	13.472	68810000	1638300	2				591	1667;3265	True;True	1712;3378	2639;5279	3228;6280	3228;6280
P47084	P47084	2	2	2	Uncharacterized protein YJR003C, mitochondrial		sp|P47084|MRX12_YEAST MIOREX complex component 12 OS=Saccharomyces cerevisiae (strain ATCC 204508 / S288c) OX=559292 GN=MRX12 PE=1 SV=2	1	2	2	2	4.2	4.2	4.2	59.765	519	519	0	11.175	45648000	1630300	2				442	515;3854	True;True	533;3999	783;6325	920;7627	920;7627
P40462	P40462	3	3	3	Protein TMA108	TMA108	sp|P40462|TM108_YEAST Protein TMA108 OS=Saccharomyces cerevisiae (strain ATCC 204508 / S288c) OX=559292 GN=TMA108 PE=1 SV=1	1	3	3	3	3.3	3.3	3.3	107.72	946	946	0	18.077	72228000	1605100	2				402	1195;1788;2367	True;True;True	1225;1837;2435	1863;2837;3778	2304;3475;4525	2304;3475;4525
Q12514	Q12514	1	1	1	General negative regulator of transcription subunit 5	NOT5	sp|Q12514|NOT5_YEAST General negative regulator of transcription subunit 5 OS=Saccharomyces cerevisiae (strain ATCC 204508 / S288c) OX=559292 GN=NOT5 PE=1 SV=1	1	1	1	1	1.4	1.4	1.4	65.854	560	560	0.0052356	6.0268	38172000	1590500	0				594	1959	TRUE	2012	3141	3810	3810
P36000	P36000	2	2	2	AP-1 complex subunit beta-1	APL2	sp|P36000|AP1B1_YEAST AP-1 complex subunit beta-1 OS=Saccharomyces cerevisiae (strain ATCC 204508 / S288c) OX=559292 GN=APL2 PE=1 SV=1	1	2	2	2	3	3	3	81.868	726	726	0	12.053	56649000	1531100	0				302	163;1640	True;True	170;1685	247;2605	290;3177	290;3177
P08018	P08018	3	3	3	MAP kinase kinase PBS2	PBS2	sp|P08018|PBS2_YEAST MAP kinase kinase PBS2 OS=Saccharomyces cerevisiae (strain ATCC 204508 / S288c) OX=559292 GN=PBS2 PE=1 SV=4	1	3	3	3	5.5	5.5	5.5	72.719	668	668	0	16.287	55076000	1529900	2				86	268;768;3053	True;True;True	279;790;3161	393;1210;4938	453;1439;5876	453;1439;5876
P32502	P32502	1	1	1	Translation initiation factor eIF-2B subunit beta	GCD7	sp|P32502|EI2BB_YEAST Translation initiation factor eIF-2B subunit beta OS=Saccharomyces cerevisiae (strain ATCC 204508 / S288c) OX=559292 GN=GCD7 PE=1 SV=1	1	1	1	1	3.4	3.4	3.4	42.569	381	381	0.0052448	6.0482	28941000	1523200	1				262	132	TRUE	138	204	245	245
P16892	P16892	2	2	2	Mitogen-activated protein kinase FUS3	FUS3	sp|P16892|FUS3_YEAST Mitogen-activated protein kinase FUS3 OS=Saccharomyces cerevisiae (strain ATCC 204508 / S288c) OX=559292 GN=FUS3 PE=1 SV=2	1	2	2	2	5.4	5.4	5.4	40.772	353	353	0	11.454	25715000	1512700	2				166	2618;3895	True;True	2707;4045	4232;6389	5043;7697	5043;7697
P12887	P12887	1	1	1	Uracil-DNA glycosylase	UNG1	sp|P12887|UNG_YEAST Uracil-DNA glycosylase OS=Saccharomyces cerevisiae (strain ATCC 204508 / S288c) OX=559292 GN=UNG1 PE=1 SV=1	1	1	1	1	3.6	3.6	3.6	40.471	359	359	0	7.9291	35695000	1487300	1				141	2594	TRUE	2679	4196	5004	5004
Q08208	Q08208	2	2	2	Nucleolar protein 12	NOP12	sp|Q08208|NOP12_YEAST Nucleolar protein 12 OS=Saccharomyces cerevisiae (strain ATCC 204508 / S288c) OX=559292 GN=NOP12 PE=1 SV=1	1	2	2	2	6.3	6.3	6.3	51.941	459	459	0	15.723	40023000	1482300	2				562	2329;3775	True;True	2396;3916	3730;6157	4475;7396	4475;7396
Q99257	Q99257	1	1	1	mRNA export factor MEX67	MEX67	sp|Q99257|MEX67_YEAST mRNA export factor MEX67 OS=Saccharomyces cerevisiae (strain ATCC 204508 / S288c) OX=559292 GN=MEX67 PE=1 SV=1	1	1	1	1	2.7	2.7	2.7	67.351	599	599	0	8.3043	35091000	1462100	1				600	2332	TRUE	2399	3734	4479	4479
P32579	P32579	1	1	1	Threonylcarbamoyl-AMP synthase	SUA5	sp|P32579|SUA5_YEAST Threonylcarbamoyl-AMP synthase OS=Saccharomyces cerevisiae (strain ATCC 204508 / S288c) OX=559292 GN=SUA5 PE=1 SV=1	1	1	1	1	1.9	1.9	1.9	46.538	426	426	0.0085034	5.7767	29901000	1423900	1				265	1462	TRUE	1505	2309	2831	2831
P40991	P40991	2	2	2	25S rRNA (cytosine(2870)-C(5))-methyltransferase	NOP2	sp|P40991|NOP2_YEAST 25S rRNA (cytosine(2870)-C(5))-methyltransferase OS=Saccharomyces cerevisiae (strain ATCC 204508 / S288c) OX=559292 GN=NOP2 PE=1 SV=1	1	2	2	2	4.9	4.9	4.9	69.811	618	618	0	14.15	38428000	1423300	2				411	1187;1649	True;True	1217;1694	1853;2614	2294;3186	2294;3186
P38732	P38732	2	2	2	Protein-lysine N-methyltransferase EFM1	EFM1	sp|P38732|EFM1_YEAST Protein-lysine N-methyltransferase EFM1 OS=Saccharomyces cerevisiae (strain ATCC 204508 / S288c) OX=559292 GN=EFM1 PE=1 SV=1	1	2	2	2	4.8	4.8	4.8	67.452	585	585	0	19.258	40791000	1406600	2				347	1713;2399	True;True	1761;2473	2737;3859	3354;4619	3354;4619
Q12086	Q12086	1	1	1	DNA damage-inducible protein DIN7	DIN7	sp|Q12086|DIN7_YEAST DNA damage-inducible protein DIN7 OS=Saccharomyces cerevisiae (strain ATCC 204508 / S288c) OX=559292 GN=DIN7 PE=2 SV=1	1	1	1	1	2.1	2.1	2.1	49.034	430	430	1	-2	36278000	1395300	0	+			578	3033	TRUE	3140	4909	5843	5843	147	101
P38719	P38719	2	2	2	ATP-dependent RNA helicase DBP8	DBP8	sp|P38719|DBP8_YEAST ATP-dependent RNA helicase DBP8 OS=Saccharomyces cerevisiae (strain ATCC 204508 / S288c) OX=559292 GN=DBP8 PE=1 SV=1	1	2	2	2	6.5	6.5	6.5	47.878	431	431	0	16.912	32738000	1364100	2				345	1551;4117	True;True	1595;4271	2450;6711	2983;8062	2983;8062
P34761	P34761	1	1	1	Protein WHI3	WHI3	sp|P34761|WHI3_YEAST Protein WHI3 OS=Saccharomyces cerevisiae (strain ATCC 204508 / S288c) OX=559292 GN=WHI3 PE=1 SV=1	1	1	1	1	2.6	2.6	2.6	71.252	661	661	0.0017986	6.2286	20388000	1359200	1				296	3353	TRUE	3473	5421	6455	6455
P33297	P33297	1	1	1	26S protease regulatory subunit 6A	RPT5	sp|P33297|PRS6A_YEAST 26S proteasome regulatory subunit 6A OS=Saccharomyces cerevisiae (strain ATCC 204508 / S288c) OX=559292 GN=RPT5 PE=1 SV=3	1	1	1	1	2.8	2.8	2.8	48.255	434	434	0	9.052	33684000	1347400	1				282	34	TRUE	34	52	78	78
P32445	P32445	1	1	1	Single-stranded DNA-binding protein RIM1, mitochondrial	RIM1	sp|P32445|RIM1_YEAST Single-stranded DNA-binding protein RIM1, mitochondrial OS=Saccharomyces cerevisiae (strain ATCC 204508 / S288c) OX=559292 GN=RIM1 PE=1 SV=1	1	1	1	1	11.1	11.1	11.1	15.386	135	135	0.0084602	5.7582	9391800	1341700	1				251	1946	TRUE	1998	3114	3778	3778
P41911	P41911	1	1	1	Glycerol-3-phosphate dehydrogenase [NAD(+)] 2, mitochondrial	GPD2	sp|P41911|GPD2_YEAST Glycerol-3-phosphate dehydrogenase [NAD(+)] 2, mitochondrial OS=Saccharomyces cerevisiae (strain ATCC 204508 / S288c) OX=559292 GN=GPD2 PE=1 SV=2	1	1	1	1	1.8	1.8	1.8	49.421	440	440	0.0085616	5.8163	33540000	1341600	1				420	2205	TRUE	2268	3531	4258	4258
P53622	P53622	1	1	1	Coatomer subunit alpha	COP1	sp|P53622|COPA_YEAST Coatomer subunit alpha OS=Saccharomyces cerevisiae (strain ATCC 204508 / S288c) OX=559292 GN=COP1 PE=1 SV=2	1	1	1	1	0.7	0.7	0.7	135.61	1201	1201	1	-2	80057000	1334300	1	+			483	1967	TRUE	2022	3156	3825	3825	139	3
P38332	P38332	1	1	1	Diphthine methyltransferase	RRT2	sp|P38332|DPH7_YEAST Diphthine methyltransferase OS=Saccharomyces cerevisiae (strain ATCC 204508 / S288c) OX=559292 GN=RRT2 PE=1 SV=1	1	1	1	1	3.6	3.6	3.6	43.308	387	387	1	-2	30414000	1322300	1	+			333	2568	TRUE	2646	4157	4963	4963	112	1
Q12179	Q12179	2	2	2	Uncharacterized protein YPL245W	YPL245W	sp|Q12179|YP245_YEAST Uncharacterized protein YPL245W OS=Saccharomyces cerevisiae (strain ATCC 204508 / S288c) OX=559292 GN=YPL245W PE=1 SV=1	1	2	2	2	4.6	4.6	4.6	52.256	454	454	0	10.795	34467000	1276600	1				582	1217;3926	True;True	1248;4076	1891;6427	2335;7738	2335;7738
P39936;P39935	P39936;P39935	1;1	1;1	1;1	Eukaryotic initiation factor 4F subunit p130;Eukaryotic initiation factor 4F subunit p150	TIF4632;TIF4631	sp|P39936|IF4F2_YEAST Eukaryotic initiation factor 4F subunit p130 OS=Saccharomyces cerevisiae (strain ATCC 204508 / S288c) OX=559292 GN=TIF4632 PE=1 SV=1;sp|P39935|IF4F1_YEAST Eukaryotic initiation factor 4F subunit p150 OS=Saccharomyces cerevisiae (strai	2	1	1	1	1	1	1	103.9	914	914;952	0.0053476	6.1264	53568000	1275400	1				381	2510	TRUE	2587	4062	4848	4848
Q04373	Q04373	1	1	1	Pumilio homology domain family member 6	PUF6	sp|Q04373|PUF6_YEAST Pumilio homology domain family member 6 OS=Saccharomyces cerevisiae (strain ATCC 204508 / S288c) OX=559292 GN=PUF6 PE=1 SV=1	1	1	1	1	1.8	1.8	1.8	75.105	656	656	0.0018553	6.6063	33843000	1208700	1				536	2823	TRUE	2927	4555	5448	5448
Q03124	Q03124	1	1	1	Chromatin structure-remodeling complex subunit RSC9	RSC9	sp|Q03124|RSC9_YEAST Chromatin structure-remodeling complex subunit RSC9 OS=Saccharomyces cerevisiae (strain ATCC 204508 / S288c) OX=559292 GN=RSC9 PE=1 SV=1	1	1	1	1	1.4	1.4	1.4	65.217	581	581	0.0085324	5.7926	33013000	1179000	1				521	3507	TRUE	3633	5653	6733	6733
P42845	P42845	1	1	1	Protein STB1	STB1	sp|P42845|STB1_YEAST Protein STB1 OS=Saccharomyces cerevisiae (strain ATCC 204508 / S288c) OX=559292 GN=STB1 PE=1 SV=2	1	1	1	1	1.7	1.7	1.7	45.683	420	420	1	-2	23430000	1171500	1	+			424	2687	TRUE	2782	4335	5148	5148	124	151
Q06709	Q06709	1	1	1	Cytoplasmic 60S subunit biogenesis factor REH1	REH1	sp|Q06709|REH1_YEAST Cytoplasmic 60S subunit biogenesis factor REH1 OS=Saccharomyces cerevisiae (strain ATCC 204508 / S288c) OX=559292 GN=REH1 PE=1 SV=1	1	1	1	1	2.5	2.5	2.5	49.689	432	432	0	7.1201	18735000	1170900	1				555	1759	TRUE	1808	2797	3421	3421
Q03769	Q03769	1	1	1	Epsin-5	ENT5	sp|Q03769|ENT5_YEAST Epsin-5 OS=Saccharomyces cerevisiae (strain ATCC 204508 / S288c) OX=559292 GN=ENT5 PE=1 SV=1	1	1	1	1	2.9	2.9	2.9	47.321	411	411	0.0052083	5.9875	16341000	1167200	1				528	346	TRUE	360	509	591	591
P07277	P07277	1	1	1	Mevalonate kinase	ERG12	sp|P07277|KIME_YEAST Mevalonate kinase OS=Saccharomyces cerevisiae (strain ATCC 204508 / S288c) OX=559292 GN=ERG12 PE=1 SV=1	1	1	1	1	2.3	2.3	2.3	48.459	443	443	0.0053381	6.1185	20513000	1139600	1				77	3290	TRUE	3405	5319	6334	6334
P47176;P38891	P47176;P38891	1;1	1;1	1;1	Branched-chain-amino-acid aminotransferase, cytosolic;Branched-chain-amino-acid aminotransferase, mitochondrial	BAT2;BAT1	sp|P47176|BCA2_YEAST Branched-chain-amino-acid aminotransferase, cytosolic OS=Saccharomyces cerevisiae (strain ATCC 204508 / S288c) OX=559292 GN=BAT2 PE=1 SV=1;sp|P38891|BCA1_YEAST Branched-chain-amino-acid aminotransferase, mitochondrial OS=Saccharomyces	2	1	1	1	4.5	4.5	4.5	41.624	376	376;393	0	7.8627	25033000	1137900	1				361	780	TRUE	802	1227	1460	1460
Q12329	Q12329	1	1	1	Heat shock protein 42	HSP42	sp|Q12329|HSP42_YEAST Heat shock protein 42 OS=Saccharomyces cerevisiae (strain ATCC 204508 / S288c) OX=559292 GN=HSP42 PE=1 SV=1	1	1	1	1	2.9	2.9	2.9	42.816	375	375	0	8.3156	15586000	1113300	2				587	1789	TRUE	1838	2838;2839	3476;3477	3476
P07264	P07264	2	2	2	3-isopropylmalate dehydratase	LEU1	sp|P07264|LEUC_YEAST 3-isopropylmalate dehydratase OS=Saccharomyces cerevisiae (strain ATCC 204508 / S288c) OX=559292 GN=LEU1 PE=1 SV=3	1	2	2	2	2.6	2.6	2.6	85.793	779	779	0	10.563	43884000	1097100	1				75	660;3252	True;True	680;3365	1050;5258	1257;6259	1257;6259
Q03957	Q03957	1	1	1	CTD kinase subunit alpha	CTK1	sp|Q03957|CTK1_YEAST CTD kinase subunit alpha OS=Saccharomyces cerevisiae (strain ATCC 204508 / S288c) OX=559292 GN=CTK1 PE=1 SV=1	1	1	1	1	2.1	2.1	2.1	60.5	528	528	0.0053571	6.1332	34747000	1085800	1				532	1678	TRUE	1724	2656	3246	3246
P47160	P47160	1	1	1	Epsin-3	ENT3	sp|P47160|ENT3_YEAST Epsin-3 OS=Saccharomyces cerevisiae (strain ATCC 204508 / S288c) OX=559292 GN=ENT3 PE=1 SV=1	1	1	1	1	2.7	2.7	2.7	45.091	408	408	0.0018248	6.4007	18854000	1047400	1				446	810	TRUE	834	1273	1508	1508
P42073	P42073	2	2	2	RNA end formation protein 2	REF2	sp|P42073|REF2_YEAST RNA end formation protein 2 OS=Saccharomyces cerevisiae (strain ATCC 204508 / S288c) OX=559292 GN=REF2 PE=1 SV=2	1	2	2	2	3.9	3.9	3.9	59.818	533	533	0	10.995	26096000	1003700	2				423	2286;4224	True;True	2352;4381	3663;6909	4402;8313	4402;8313
P07560	P07560	1	1	1	Ras-related protein SEC4	SEC4	sp|P07560|SEC4_YEAST Ras-related protein SEC4 OS=Saccharomyces cerevisiae (strain ATCC 204508 / S288c) OX=559292 GN=SEC4 PE=1 SV=1	1	1	1	1	5.6	5.6	5.6	23.505	215	215	0	7.2489	13825000	987500	1				83	4076	TRUE	4229	6654	7993	7993
P53254	P53254	1	1	1	U3 small nucleolar RNA-associated protein 22	UTP22	sp|P53254|UTP22_YEAST U3 small nucleolar RNA-associated protein 22 OS=Saccharomyces cerevisiae (strain ATCC 204508 / S288c) OX=559292 GN=UTP22 PE=1 SV=1	1	1	1	1	0.7	0.7	0.7	140.48	1237	1237	0.0084746	5.7613	62600000	948480	2				473	2567	TRUE	2645	4155;4156	4961;4962	4962
P40580	P40580	1	1	1	Benzil reductase ((S)-benzoin forming) IRC24	IRC24	sp|P40580|BZRD_YEAST Benzil reductase ((S)-benzoin forming) IRC24 OS=Saccharomyces cerevisiae (strain ATCC 204508 / S288c) OX=559292 GN=IRC24 PE=1 SV=1	1	1	1	1	4.6	4.6	4.6	28.804	263	263	0	7.4021	16108000	947500	1				409	3957	TRUE	4109	6491	7811	7811
P39107	P39107	1	1	1	Mannan polymerase complexes subunit MNN9	MNN9	sp|P39107|MNN9_YEAST Mannan polymerase complexes subunit MNN9 OS=Saccharomyces cerevisiae (strain ATCC 204508 / S288c) OX=559292 GN=MNN9 PE=1 SV=3	1	1	1	1	2.8	2.8	2.8	45.954	395	395	0	7.4248	14920000	932470	1				374	763	TRUE	785	1205	1433	1433
Q03690	Q03690	2	2	2	Clustered mitochondria protein 1	CLU1	sp|Q03690|CLU_YEAST Clustered mitochondria protein 1 OS=Saccharomyces cerevisiae (strain ATCC 204508 / S288c) OX=559292 GN=CLU1 PE=1 SV=1	1	2	2	2	1.3	1.3	1.3	145.16	1277	1277	0	13.157	59352000	927370	1				526	932;2208	True;True	959;2271	1460;3535	1750;4262	1750;4262
P38130	P38130	2	2	2	Probable mannosyltransferase KTR3	KTR3	sp|P38130|KTR3_YEAST Probable mannosyltransferase KTR3 OS=Saccharomyces cerevisiae (strain ATCC 204508 / S288c) OX=559292 GN=KTR3 PE=1 SV=1	1	2	2	2	5.7	5.7	5.7	47.482	404	404	0	11.468	20172000	916920	1				323	1434;3314	True;True	1476;3430	2258;5367	2770;6400	2770;6400
Q08925	Q08925	1	1	1	RNA-binding protein MRN1	MRN1	sp|Q08925|MRN1_YEAST RNA-binding protein MRN1 OS=Saccharomyces cerevisiae (strain ATCC 204508 / S288c) OX=559292 GN=MRN1 PE=1 SV=1	1	1	1	1	1.8	1.8	1.8	68.663	612	612	0.0018349	6.4261	22175000	821310	1				569	1727	TRUE	1775	2755	3374	3374
P53131	P53131	2	2	2	Pre-mRNA-splicing factor ATP-dependent RNA helicase PRP43	PRP43	sp|P53131|PRP43_YEAST Pre-mRNA-splicing factor ATP-dependent RNA helicase PRP43 OS=Saccharomyces cerevisiae (strain ATCC 204508 / S288c) OX=559292 GN=PRP43 PE=1 SV=1	1	2	2	2	3.5	3.5	3.5	87.561	767	767	0	14.803	30333000	819820	2				465	1733;4242	True;True	1781;4400	2761;6933	3380;8337	3380;8337
P25382	P25382	1	1	1	Ribosome assembly protein 4	RSA4	sp|P25382|NLE1_YEAST Ribosome assembly protein 4 OS=Saccharomyces cerevisiae (strain ATCC 204508 / S288c) OX=559292 GN=RSA4 PE=1 SV=3	1	1	1	1	2.9	2.9	2.9	57.025	515	515	0.0051813	5.884	20614000	710840	1				209	989	TRUE	1017	1546	1868	1868
P49090;P49089	P49090;P49089	1;1	1;1	1;1	Asparagine synthetase [glutamine-hydrolyzing] 2;Asparagine synthetase [glutamine-hydrolyzing] 1	ASN2;ASN1	sp|P49090|ASNS2_YEAST Asparagine synthetase [glutamine-hydrolyzing] 2 OS=Saccharomyces cerevisiae (strain ATCC 204508 / S288c) OX=559292 GN=ASN2 PE=1 SV=2;sp|P49089|ASNS1_YEAST Asparagine synthetase [glutamine-hydrolyzing] 1 OS=Saccharomyces cerevisiae (st	2	1	1	1	1.7	1.7	1.7	64.592	572	572;572	0	6.9174	19014000	704230	1				450	4169	TRUE	4325	6802	8180	8180
P32614	P32614	1	1	1	Fumarate reductase 1	FRD1	sp|P32614|FRDS_YEAST Fumarate reductase 1 OS=Saccharomyces cerevisiae (strain ATCC 204508 / S288c) OX=559292 GN=FRD1 PE=1 SV=1	1	1	1	1	5.1	5.1	5.1	50.843	470	470	0.0018215	6.3958	16996000	679850	1				274	3279	TRUE	3393	5301	6313	6313
P34909	P34909	1	1	1	General negative regulator of transcription subunit 4	MOT2	sp|P34909|NOT4_YEAST General negative regulator of transcription subunit 4 OS=Saccharomyces cerevisiae (strain ATCC 204508 / S288c) OX=559292 GN=MOT2 PE=1 SV=1	1	1	1	1	2.4	2.4	2.4	65.353	587	587	0	17.79	16823000	672930	1				297	3960	TRUE	4112	6494	7814	7814
P53169	P53169	1	1	1	YAP1-binding protein 2	YBP2	sp|P53169|YBP2_YEAST YAP1-binding protein 2 OS=Saccharomyces cerevisiae (strain ATCC 204508 / S288c) OX=559292 GN=YBP2 PE=1 SV=1	1	1	1	1	1.2	1.2	1.2	73.101	641	641	0	7.1026	22273000	655100	1				468	1204	TRUE	1234	1872	2313	2313
P38688	P38688	1	1	1	Signal recognition particle subunit SRP72	SRP72	sp|P38688|SRP72_YEAST Signal recognition particle subunit SRP72 OS=Saccharomyces cerevisiae (strain ATCC 204508 / S288c) OX=559292 GN=SRP72 PE=1 SV=2	1	1	1	1	1.9	1.9	1.9	73.54	640	640	0	7.4456	20931000	654080	1				341	3962	TRUE	4114	6497	7819	7819
P36054	P36054	1	1	1	Calcipressin-like protein	RCN1	sp|P36054|RCN1_YEAST Calcipressin-like protein OS=Saccharomyces cerevisiae (strain ATCC 204508 / S288c) OX=559292 GN=RCN1 PE=1 SV=1	1	1	1	1	6.2	6.2	6.2	24.135	211	211	0	8.3803	9139800	652850	1				309	1394	TRUE	1436	2191	2681	2681
P34237	P34237	2	2	2	Protein CASP	COY1	sp|P34237|CASP_YEAST Protein CASP OS=Saccharomyces cerevisiae (strain ATCC 204508 / S288c) OX=559292 GN=COY1 PE=1 SV=2	1	2	2	2	3.4	3.4	3.4	77.513	679	679	0	10.383	25458000	652760	0				293	347;1509	True;True	361;1553	510;2378	592;2903	592;2903
P38687	P38687	2	2	2	Signal recognition particle subunit SRP68	SRP68	sp|P38687|SRP68_YEAST Signal recognition particle subunit SRP68 OS=Saccharomyces cerevisiae (strain ATCC 204508 / S288c) OX=559292 GN=SRP68 PE=1 SV=1	1	2	2	2	2.7	2.7	2.7	69.005	599	599	0	11.638	20402000	637550	2				340	1123;4032	True;True	1153;4184	1754;6592	2171;7922	2171;7922
P23293	P23293	2	2	2	Serine/threonine-protein kinase BUR1	SGV1	sp|P23293|BUR1_YEAST Serine/threonine-protein kinase BUR1 OS=Saccharomyces cerevisiae (strain ATCC 204508 / S288c) OX=559292 GN=SGV1 PE=1 SV=1	1	2	2	2	2.7	2.7	2.7	74.238	657	657	0	10.734	28680000	637340	2				199	3634;4286	True;True	3764;4445	5872;7000	7025;8407	7025;8407
P47116	P47116	2	2	2	Serine/threonine-protein kinase PTK2/STK2	PTK2	sp|P47116|PTK2_YEAST Serine/threonine-protein kinase PTK2/STK2 OS=Saccharomyces cerevisiae (strain ATCC 204508 / S288c) OX=559292 GN=PTK2 PE=1 SV=1	1	2	2	2	2.4	2.4	2.4	91.399	818	818	0	11.064	25910000	631940	1				443	519;3299	True;True	538;3415	790;5341	927;6365	927;6365
P43573	P43573	1	1	1	Bud site selection protein 27	BUD27	sp|P43573|BUD27_YEAST Bud site selection protein 27 OS=Saccharomyces cerevisiae (strain ATCC 204508 / S288c) OX=559292 GN=BUD27 PE=1 SV=1	1	1	1	1	1.6	1.6	1.6	91.421	796	796	0.008547	5.8053	24446000	626830	1				428	2562	TRUE	2639	4149	4955	4955
P27614	P27614	1	1	1	Carboxypeptidase S	CPS1	sp|P27614|CBPS_YEAST Carboxypeptidase S OS=Saccharomyces cerevisiae (strain ATCC 204508 / S288c) OX=559292 GN=CPS1 PE=1 SV=2	1	1	1	1	2.1	2.1	2.1	64.596	576	576	0	7.4346	14928000	597120	1				226	2501	TRUE	2578	4053	4838	4838
P33399	P33399	1	1	1	La protein homolog	LHP1	sp|P33399|LHP1_YEAST La protein homolog OS=Saccharomyces cerevisiae (strain ATCC 204508 / S288c) OX=559292 GN=LHP1 PE=1 SV=2	1	1	1	1	5.5	5.5	5.5	32.104	275	275	0.0018382	6.4783	7129900	594150	1				289	3147	TRUE	3259	5076	6030	6030
P38217	P38217	1	1	1	Importin subunit beta-2	KAP104	sp|P38217|IMB2_YEAST Importin subunit beta-2 OS=Saccharomyces cerevisiae (strain ATCC 204508 / S288c) OX=559292 GN=KAP104 PE=1 SV=1	1	1	1	1	1.1	1.1	1.1	103.68	918	918	0	6.9301	21253000	574400	1				327	3309	TRUE	3425	5362	6395	6395
P38747	P38747	1	1	1	OTU domain-containing protein 2	OTU2	sp|P38747|OTU2_YEAST OTU domain-containing protein 2 OS=Saccharomyces cerevisiae (strain ATCC 204508 / S288c) OX=559292 GN=OTU2 PE=1 SV=1	1	1	1	1	6.2	6.2	6.2	36.113	307	307	0	7.5376	8009500	572110	1				348	451	TRUE	468	672	782	782
P38820	P38820	1	1	1	Adenylyltransferase and sulfurtransferase UBA4;Adenylyltransferase UBA4;Sulfurtransferase UBA4	UBA4	sp|P38820|UBA4_YEAST Adenylyltransferase and sulfurtransferase UBA4 OS=Saccharomyces cerevisiae (strain ATCC 204508 / S288c) OX=559292 GN=UBA4 PE=1 SV=1	1	1	1	1	2.5	2.5	2.5	49.361	440	440	0	7.161	11052000	552610	1				355	2382	TRUE	2453	3814	4565	4565
P33307	P33307	1	1	1	Importin alpha re-exporter	CSE1	sp|P33307|CSE1_YEAST Importin alpha re-exporter OS=Saccharomyces cerevisiae (strain ATCC 204508 / S288c) OX=559292 GN=CSE1 PE=1 SV=2	1	1	1	1	1	1	1	109.35	960	960	0	6.9525	23487000	510590	1				286	3278	TRUE	3392	5300	6312	6312
P43609	P43609	1	1	1	Chromatin structure-remodeling complex protein RSC8	RSC8	sp|P43609|RSC8_YEAST Chromatin structure-remodeling complex protein RSC8 OS=Saccharomyces cerevisiae (strain ATCC 204508 / S288c) OX=559292 GN=RSC8 PE=1 SV=1	1	1	1	1	2.2	2.2	2.2	63.167	557	557	0	7.2761	16605000	503170	1				430	973	TRUE	1001	1518	1810	1810
Q01329	Q01329	1	1	1	Pre-tRNA-processing protein PTA1	PTA1	sp|Q01329|PTA1_YEAST Pre-tRNA-processing protein PTA1 OS=Saccharomyces cerevisiae (strain ATCC 204508 / S288c) OX=559292 GN=PTA1 PE=1 SV=1	1	1	1	1	1.4	1.4	1.4	88.472	785	785	0.0018315	6.4242	18869000	471720	1				506	951	TRUE	978	1485	1776	1776
Q06218	Q06218	2	2	2	ATP-dependent RNA helicase DBP9	DBP9	sp|Q06218|DBP9_YEAST ATP-dependent RNA helicase DBP9 OS=Saccharomyces cerevisiae (strain ATCC 204508 / S288c) OX=559292 GN=DBP9 PE=1 SV=1	1	2	2	2	2.7	2.7	2.7	68.059	594	594	0	10.791	14609000	456530	2				550	1354;1360	True;True	1393;1400	2122;2133	2605;2616	2605;2616
P25808	P25808	2	2	2	ATP-dependent rRNA helicase SPB4	SPB4	sp|P25808|SPB4_YEAST ATP-dependent rRNA helicase SPB4 OS=Saccharomyces cerevisiae (strain ATCC 204508 / S288c) OX=559292 GN=SPB4 PE=1 SV=1	1	2	2	2	2.6	2.6	2.6	69.421	606	606	0	11.81	16835000	455010	2				217	447;2301	True;True	464;2367	668;3691	778;4434	778;4434
Q03441	Q03441	1	1	1	Sporulation protein RMD1	RMD1	sp|Q03441|RMD1_YEAST Sporulation protein RMD1 OS=Saccharomyces cerevisiae (strain ATCC 204508 / S288c) OX=559292 GN=RMD1 PE=1 SV=1	1	1	1	1	2.8	2.8	2.8	49.931	430	430	1	-2	10781000	449200	1	+			523	2175	TRUE	2238	3479	4179	4179	145	389
P04050	P04050	1	1	1	DNA-directed RNA polymerase II subunit RPB1	RPO21	sp|P04050|RPB1_YEAST DNA-directed RNA polymerase II subunit RPB1 OS=Saccharomyces cerevisiae (strain ATCC 204508 / S288c) OX=559292 GN=RPO21 PE=1 SV=2	1	1	1	1	0.6	0.6	0.6	191.61	1733	1733	1	-2	33484000	413380	1	+			38	2166	TRUE	2229	3464	4163	4163	19	1202
P08417	P08417	1	1	1	Fumarate hydratase, mitochondrial	FUM1	sp|P08417|FUMH_YEAST Fumarate hydratase, mitochondrial OS=Saccharomyces cerevisiae (strain ATCC 204508 / S288c) OX=559292 GN=FUM1 PE=1 SV=2	1	1	1	1	2.7	2.7	2.7	53.151	488	488	0.0053097	6.0878	9852800	410530	1				87	2626	TRUE	2716	4242	5054	5054
P32590	P32590	4	1	1	Heat shock protein homolog SSE2	SSE2	sp|P32590|HSP79_YEAST Heat shock protein homolog SSE2 OS=Saccharomyces cerevisiae (strain ATCC 204508 / S288c) OX=559292 GN=SSE2 PE=1 SV=3	1	4	1	1	6.2	1.7	1.7	77.62	693	693	0	6.8984	17071000	397000	1				269	1065;1154;2491;4239	False;True;False;False	1095;1184;2567;4397	1656;1657;1814;4034;6930	2011;2012;2247;4816;8334	2012;2247;4816;8334
Q06505	Q06505	1	1	1	Transcription factor SPN1	SPN1	sp|Q06505|IWS1_YEAST Transcription factor SPN1 OS=Saccharomyces cerevisiae (strain ATCC 204508 / S288c) OX=559292 GN=SPN1 PE=1 SV=1	1	1	1	1	3.7	3.7	3.7	46.082	410	410	0	9.6294	10693000	381890	1				552	4048	TRUE	4200	6611	7942	7942
P38810	P38810	2	2	2	SED5-binding protein 3	SFB3	sp|P38810|SFB3_YEAST SED5-binding protein 3 OS=Saccharomyces cerevisiae (strain ATCC 204508 / S288c) OX=559292 GN=SFB3 PE=1 SV=1	1	2	2	2	2.3	2.3	2.3	103.95	929	929	0	12.737	12823000	366380	2				353	2832;4004	True;True	2937;4156	4576;6557	5473;7886	5473;7886
Q01477	Q01477	1	1	1	Ubiquitin carboxyl-terminal hydrolase 3	UBP3	sp|Q01477|UBP3_YEAST Ubiquitin carboxyl-terminal hydrolase 3 OS=Saccharomyces cerevisiae (strain ATCC 204508 / S288c) OX=559292 GN=UBP3 PE=1 SV=1	1	1	1	1	1.1	1.1	1.1	101.92	912	912	0	6.9544	15599000	354520	1				507	1011	TRUE	1040	1575	1899	1899
P53892	P53892	1	1	1	Protein IBD2	IBD2	sp|P53892|IBD2_YEAST Protein IBD2 OS=Saccharomyces cerevisiae (strain ATCC 204508 / S288c) OX=559292 GN=IBD2 PE=1 SV=1	1	1	1	1	3.4	3.4	3.4	40.016	351	351	0.0017953	6.1866	4081100	313930	1				494	2226	TRUE	2289	3556	4283	4283
P35728	P35728	1	1	1	Protein MPE1	MPE1	sp|P35728|MPE1_YEAST Protein MPE1 OS=Saccharomyces cerevisiae (strain ATCC 204508 / S288c) OX=559292 GN=MPE1 PE=1 SV=1	1	1	1	1	4.1	4.1	4.1	49.646	441	441	0.001845	6.5199	7623800	304950	1				299	2900	TRUE	3006	4688	5594	5594
Q07457	Q07457	1	1	1	E3 ubiquitin-protein ligase BRE1	BRE1	sp|Q07457|BRE1_YEAST E3 ubiquitin-protein ligase BRE1 OS=Saccharomyces cerevisiae (strain ATCC 204508 / S288c) OX=559292 GN=BRE1 PE=1 SV=1	1	1	1	1	2.1	2.1	2.1	80.691	700	700	0	9.8806	12279000	299500	1				557	775	TRUE	797	1217	1446	1446
P06105	P06105	2	2	2	Protein SCP160	SCP160	sp|P06105|SC160_YEAST Protein SCP160 OS=Saccharomyces cerevisiae (strain ATCC 204508 / S288c) OX=559292 GN=SCP160 PE=1 SV=3	1	2	2	2	1.2	1.2	1.2	134.81	1222	1222	0	11.352	19002000	263910	2				64	1652;2057	True;True	1697;2118	2617;3305	3189;3985	3189;3985
Q02875	Q02875	1	1	1	SMY2 homolog 2	SYH1	sp|Q02875|SYH1_YEAST SMY2 homolog 2 OS=Saccharomyces cerevisiae (strain ATCC 204508 / S288c) OX=559292 GN=SYH1 PE=1 SV=1	1	1	1	1	1.6	1.6	1.6	94.355	849	849	0.0018083	6.2785	7605800	230480	1				517	3227	TRUE	3340	5220	6219	6219
P31539	P31539	2	2	2	Heat shock protein 104	HSP104	sp|P31539|HS104_YEAST Heat shock protein 104 OS=Saccharomyces cerevisiae (strain ATCC 204508 / S288c) OX=559292 GN=HSP104 PE=1 SV=2	1	2	2	2	2.4	2.4	2.4	102.03	908	908	0	11.213	11239000	216140	1				241	565;1376	True;True	584;1418	876;2160	1034;2645	1034;2645
P53011	P53011	1	1	1	Nucleoporin SEH1	SEH1	sp|P53011|SEH1_YEAST Nucleoporin SEH1 OS=Saccharomyces cerevisiae (strain ATCC 204508 / S288c) OX=559292 GN=SEH1 PE=1 SV=1	1	1	1	1	3.4	3.4	3.4	39.122	349	349	0.0052265	6.0081	3679800	183990	1				464	1433	TRUE	1475	2257	2769	2769
P53202	P53202	1	1	1	Cullin-3	CUL3	sp|P53202|CUL3_YEAST Cullin-3 OS=Saccharomyces cerevisiae (strain ATCC 204508 / S288c) OX=559292 GN=CUL3 PE=1 SV=1	1	1	1	1	1.5	1.5	1.5	86.114	744	744	0.0068847	5.8429	6406900	164280	1				469	3718	TRUE	3854	6049	7270	7270
P15442	P15442	1	1	1	Serine/threonine-protein kinase GCN2	GCN2	sp|P15442|GCN2_YEAST eIF-2-alpha kinase GCN2 OS=Saccharomyces cerevisiae (strain ATCC 204508 / S288c) OX=559292 GN=GCN2 PE=1 SV=3	1	1	1	1	0.6	0.6	0.6	190.19	1659	1659	0	6.8579	10022000	126860	1				154	2212	TRUE	2275	3539	4266	4266
P25386	P25386	1	1	1	Intracellular protein transport protein USO1	USO1	sp|P25386|USO1_YEAST Intracellular protein transport protein USO1 OS=Saccharomyces cerevisiae (strain ATCC 204508 / S288c) OX=559292 GN=USO1 PE=1 SV=2	1	1	1	1	0.4	0.4	0.4	206.45	1790	1790	1	-2	9237700	94262	1	+			210	3231	TRUE	3344	5224	6223	6223	95;96	1506;1507
P09032	P09032	1	1	1	Translation initiation factor eIF-2B subunit gamma	GCD1	sp|P09032|EI2BG_YEAST Translation initiation factor eIF-2B subunit gamma OS=Saccharomyces cerevisiae (strain ATCC 204508 / S288c) OX=559292 GN=GCD1 PE=1 SV=3	1	1	1	1	4.3	4.3	4.3	65.699	578	578	0	7.1179	2859100	89346	1				88	712	TRUE	733	1130	1350	1350
P32476	P32476	1	1	1	Squalene monooxygenase	ERG1	sp|P32476|ERG1_YEAST Squalene monooxygenase OS=Saccharomyces cerevisiae (strain ATCC 204508 / S288c) OX=559292 GN=ERG1 PE=1 SV=2	1	1	1	1	2.2	2.2	2.2	55.125	496	496	0.0018282	6.4193	0	0	1				255	2731	TRUE	2831	4401	5240	5240
P32913	P32913	1	1	1	Vacuolar protein sorting-associated protein 17	VPS17	sp|P32913|VPS17_YEAST Vacuolar protein sorting-associated protein 17 OS=Saccharomyces cerevisiae (strain ATCC 204508 / S288c) OX=559292 GN=VPS17 PE=1 SV=2	1	1	1	1	2	2	2	63.203	551	551	0	8.8181	0	0	1				279	1343	TRUE	1380	2100	2583	2583
P38251	P38251	1	1	1	Replication factor C subunit 5	RFC5	sp|P38251|RFC5_YEAST Replication factor C subunit 5 OS=Saccharomyces cerevisiae (strain ATCC 204508 / S288c) OX=559292 GN=RFC5 PE=1 SV=1	1	1	1	1	4.5	4.5	4.5	39.941	354	354	0	7.04	0	0	1				331	3271	TRUE	3384	5285	6286	6286
P53836	P53836	2	2	2	CCR4-NOT transcriptional complex subunit CAF120	CAF120	sp|P53836|CA120_YEAST CCR4-NOT transcriptional complex subunit CAF120 OS=Saccharomyces cerevisiae (strain ATCC 204508 / S288c) OX=559292 GN=CAF120 PE=1 SV=1	1	2	2	2	4.1	4.1	4.1	118.28	1060	1060	0	10.635	0	0	4				489	1873;1961	True;True	1925;2014	2992;3143;3144;3145	3651;3812;3813;3814	3651;3812
